# Supplementary material for: 2-(2,3,4,9-Tetra­hydro-1H-carbazol-1-ylidene)propane­dinitrile
Source: Acta Crystallogr Sect E Struct Rep Online. 2010 Jun 18;66(Pt 7):o1713. doi: 10.1107/S1600536810022671 (PMC3006716; doi:10.1107/S1600536810022671)
Supplement: Supplementary file 2 [file e-66-o1713-Isup2.hkl]

#
# h,k,l, Fc-squared, Fo-squared, sigma(Fo-squared) and status flag
#
data_I
_shelx_title ' am-n in P 21/n Z=4 C15 H11 N3'
_shelx_refln_list_code          4
_shelx_F_calc_maximum      134.55
_exptl_crystal_F_000       488.00
_reflns_d_resolution_high  0.6592
 
loop_
 _symmetry_equiv_pos_as_xyz
 'x, y, z'
 '-x+1/2, y+1/2, -z+1/2'
 '-x, -y, -z'
 'x-1/2, -y-1/2, z-1/2'
 
_cell_length_a     8.4794
_cell_length_b    10.5542
_cell_length_c    13.0575
_cell_angle_alpha  90.000
_cell_angle_beta   97.366
_cell_angle_gamma  90.000
 
_shelx_F_squared_multiplier     1.000
 
loop_
 _refln_index_h
 _refln_index_k
 _refln_index_l
 _refln_F_squared_calc
 _refln_F_squared_meas
 _refln_F_squared_sigma
 _refln_observed_status
   2   0   0        0.28        1.48      0.66 o
   4   0   0      166.97      174.58      2.82 o
   6   0   0        6.34        4.21      1.51 o
   8   0   0        9.38        9.96      2.91 o
  10   0   0      258.89      269.64      6.96 o
  12   0   0        7.83        5.21      5.01 o
   2   1   0     3891.77     3785.97     17.73 o
   3   1   0      116.67      135.29      1.49 o
   4   1   0       49.22       53.66      1.09 o
   5   1   0      684.21      699.79      5.42 o
   6   1   0       25.65       32.18      1.50 o
   7   1   0       43.52       40.28      1.81 o
   8   1   0       41.83       40.75      1.99 o
   9   1   0        5.53        4.08      1.90 o
  10   1   0       63.34       51.46      3.19 o
  11   1   0       99.45      100.13      5.43 o
  12   1   0        4.10        2.19      3.69 o
   2   2   0      303.39      291.14      3.58 o
   3   2   0     1029.47     1065.80      7.51 o
   4   2   0      163.65      167.48      2.21 o
   5   2   0      757.24      809.32      4.97 o
   6   2   0       28.36       31.66      1.39 o
   7   2   0        4.47        3.63      1.15 o
   8   2   0       43.42       47.45      1.98 o
   9   2   0      107.43      109.17      3.71 o
  10   2   0        9.63        7.19      3.02 o
  11   2   0      144.98      138.45      4.90 o
  12   2   0       95.45       89.85      5.44 o
   1   3   0      904.10      935.93      6.53 o
   2   3   0      408.82      429.11      5.89 o
   3   3   0      161.07      161.25      2.74 o
   4   3   0       21.30       19.74      4.46 o
   5   3   0       85.58       84.71      3.42 o
   6   3   0      150.55      146.97      2.16 o
   7   3   0       76.73       81.38      1.60 o
   8   3   0        3.24        3.43      1.11 o
   9   3   0       10.46       11.38      2.04 o
  10   3   0       47.25       52.07      3.16 o
  11   3   0       14.43       10.32      3.67 o
  12   3   0      211.72      211.20      7.58 o
   0   4   0       28.12       20.95      1.92 o
   1   4   0     1143.12     1207.19      5.80 o
   2   4   0     1896.97     2032.11     11.61 o
   3   4   0      407.32      418.61      9.22 o
   4   4   0      713.33      772.72     13.35 o
   5   4   0       56.20       53.14      3.60 o
   6   4   0       12.30       10.90      1.48 o
   7   4   0       59.13       61.07      2.76 o
   8   4   0        1.39        1.19      1.67 o
   9   4   0       36.39       43.30      3.97 o
  10   4   0      205.33      211.07      7.25 o
  11   4   0        6.90        2.48      3.98 o
   1   5   0      337.15      403.19      8.14 o
   2   5   0      227.63      266.46      4.61 o
   3   5   0       35.81       32.85      1.07 o
   4   5   0       13.60       18.06      3.62 o
   5   5   0       72.65       71.29      3.26 o
   6   5   0      198.70      203.41      9.60 o
   7   5   0        3.75        6.00      3.00 o
   8   5   0      334.80      338.59     14.95 o
   9   5   0       93.94       89.91      8.58 o
  10   5   0       12.47        4.93      5.88 o
  11   5   0       34.16       31.68      6.58 o
  12   5   0      105.24      113.54      9.94 o
   0   6   0        0.22        0.77      1.15 o
   1   6   0      170.73      192.14      4.39 o
   2   6   0        5.95        5.89      1.09 o
   3   6   0      115.35      123.31      3.33 o
   4   6   0       23.17       23.13      2.94 o
   5   6   0        0.22       -0.46      1.27 o
   6   6   0      321.49      309.30      5.97 o
   7   6   0       38.47       43.45      2.84 o
   8   6   0        0.80        0.70      2.02 o
   9   6   0      245.46      233.20     11.94 o
  10   6   0        1.03        0.62      6.23 o
  11   6   0       14.44        7.43      8.05 o
   1   7   0       11.13       13.55      3.63 o
   2   7   0      227.13      212.08      3.68 o
   3   7   0       90.24       90.72      2.50 o
   4   7   0      656.19      640.93      9.68 o
   5   7   0       86.09       80.66      4.25 o
   6   7   0      113.96      107.13      3.91 o
   7   7   0      352.53      346.63      6.91 o
   8   7   0        9.35       10.19      2.45 o
   9   7   0        0.09        0.18      5.95 o
  10   7   0       22.33       22.41      7.08 o
  11   7   0       44.89       40.57      7.82 o
   0   8   0      152.16      131.91      5.98 o
   1   8   0      273.80      273.55      5.67 o
   2   8   0     1142.01     1012.08     15.83 o
   3   8   0       89.66      101.35      2.73 o
   4   8   0       44.20       38.97      1.87 o
   5   8   0       15.64       12.68      3.10 o
   6   8   0      331.60      335.64     16.13 o
   7   8   0       50.47       48.16      3.63 o
   8   8   0        8.24        3.74      4.92 o
   9   8   0       93.32       92.59      8.83 o
  10   8   0        1.51       -5.19      8.17 o
   1   9   0        9.46        5.18      2.09 o
   2   9   0      732.32      642.64      7.29 o
   3   9   0      528.01      514.52      6.08 o
   4   9   0      269.82      237.91      4.50 o
   5   9   0       13.09       13.40      3.47 o
   6   9   0       18.77       19.79      2.68 o
   7   9   0       17.55       22.46      6.32 o
   8   9   0       24.84       26.77      6.72 o
   9   9   0        5.87       -7.35      7.64 o
   0  10   0       10.62        5.58      3.38 o
   1  10   0      483.42      429.94      6.54 o
   2  10   0      124.74      117.64      3.77 o
   3  10   0       12.30       10.72      1.90 o
   4  10   0       11.89        9.43      3.02 o
   5  10   0       19.96       15.97      3.50 o
   6  10   0        0.71        2.27      2.30 o
   7  10   0       13.45       22.14      6.99 o
   8  10   0        3.53        4.45      7.33 o
   9  10   0       32.06       27.96      8.37 o
   1  11   0       46.76       45.80      3.43 o
   2  11   0       67.14       54.39      2.78 o
   3  11   0        1.53        3.13      2.98 o
   4  11   0        3.42        4.16      3.19 o
   5  11   0        4.32        6.21      3.65 o
   6  11   0       81.42       87.79      8.72 o
   7  11   0        5.35       -1.43      7.56 o
   8  11   0       30.10       20.05      8.37 o
   0  12   0       32.65       30.84      5.13 o
   1  12   0      161.30      193.08      6.27 o
   2  12   0       19.96       15.42      2.40 o
   3  12   0       51.97       52.66      4.66 o
   4  12   0       38.18       35.10      4.29 o
   5  12   0        3.67        8.92      3.45 o
   6  12   0       32.88       38.64      6.97 o
   7  12   0        5.79       -0.17      8.17 o
   1  13   0        0.07        0.37      2.60 o
   2  13   0      117.92      113.86      5.73 o
   3  13   0       90.68       93.83      5.44 o
   4  13   0        3.86        5.66      4.00 o
   5  13   0       22.69       18.29      4.32 o
   6  13   0       11.33       14.62      8.88 o
   0  14   0       58.17       59.54     10.15 o
   1  14   0       67.92       75.51      5.21 o
   2  14   0        4.31        5.28      3.55 o
   3  14   0       27.78       29.25      4.68 o
   4  14   0      114.93      133.17      7.17 o
   5  14   0       34.06       36.96      4.91 o
   1  15   0        4.88        3.93      3.39 o
   2  15   0        0.93       -2.28      4.48 o
   3  15   0      168.71      200.27      8.16 o
 -11   0   1        0.03       -0.05      4.27 o
  -9   0   1      166.51      167.55      5.40 o
  -7   0   1      611.45      632.57     14.24 o
  -5   0   1       52.81       57.53      1.85 o
  -3   0   1      581.57      613.10      7.98 o
   3   0   1      969.95     1103.81      4.53 o
   5   0   1      141.86      143.22      2.69 o
   7   0   1      144.91      143.52      5.82 o
   9   0   1      313.85      305.37     15.42 o
  11   0   1      134.13      134.69      8.66 o
 -12   1   1       17.52       14.37      3.40 o
 -11   1   1      100.16       97.30      9.79 o
 -10   1   1        3.81        3.18      1.85 o
  -9   1   1      426.85      428.18      5.55 o
  -8   1   1        3.30        2.95      1.34 o
  -7   1   1       30.94       26.70      1.46 o
  -6   1   1      305.36      330.57      3.74 o
  -5   1   1     1638.69     1722.48     10.40 o
  -4   1   1      767.69      805.82      6.85 o
  -3   1   1      100.93      102.69      1.92 o
  -2   1   1     1605.87     1786.83      6.21 o
   2   1   1       17.14       24.03      2.45 o
   3   1   1      210.06      227.52      2.24 o
   4   1   1      600.45      645.78      5.86 o
   5   1   1      282.87      299.47      3.20 o
   6   1   1       94.32      101.53      1.95 o
   7   1   1      364.48      372.07      4.40 o
   8   1   1      172.34      172.77      5.99 o
   9   1   1       83.99       85.73      3.23 o
  10   1   1        5.23        3.69      2.35 o
  11   1   1      111.35      108.78      6.28 o
  12   1   1       12.65       17.19      4.75 o
 -12   2   1       22.13       22.92      3.57 o
 -11   2   1       23.57       24.62      2.97 o
 -10   2   1      120.19      120.64      4.20 o
  -9   2   1        1.05        1.28      1.48 o
  -8   2   1      144.10      149.49      3.14 o
  -7   2   1       51.77       52.00      1.60 o
  -6   2   1       74.01       75.99      1.63 o
  -5   2   1       76.50       86.57      1.64 o
  -4   2   1       31.37       28.43      0.89 o
  -3   2   1      808.43      884.65      7.31 o
  -2   2   1      240.47      250.48      3.60 o
  -1   2   1      415.97      436.26      4.20 o
   1   2   1      261.02      236.09      3.89 o
   2   2   1      572.93      606.57      8.56 o
   3   2   1        3.66        4.02      0.68 o
   4   2   1      210.61      221.55      2.35 o
   5   2   1        1.50        3.29      0.81 o
   6   2   1      138.38      144.71      2.45 o
   7   2   1       48.44       44.61      1.75 o
   8   2   1       16.04       19.68      1.54 o
   9   2   1        3.24        4.38      2.73 o
  10   2   1      145.59      144.94      8.89 o
  11   2   1        8.87        7.79      3.29 o
  12   2   1        6.69        6.84      3.62 o
 -12   3   1        0.76        3.67      4.18 o
 -11   3   1       28.22       35.08      4.05 o
 -10   3   1      243.90      244.96      5.63 o
  -9   3   1      112.08      111.77      3.77 o
  -8   3   1        3.47        2.88      1.21 o
  -7   3   1       69.12       63.55      2.16 o
  -6   3   1       54.88       50.12      1.27 o
  -5   3   1       29.10       33.27      1.14 o
  -4   3   1     1892.17     2055.00     12.90 o
  -3   3   1        1.65        4.26      0.64 o
  -2   3   1     1204.62     1243.02      4.38 o
  -1   3   1        2.04        2.28      0.85 o
   0   3   1        8.01       13.43      1.05 o
   1   3   1      227.83      240.92      2.75 o
   2   3   1      151.76      154.52      2.47 o
   3   3   1      542.15      576.06      4.96 o
   4   3   1      108.39      113.05      2.62 o
   5   3   1      172.03      162.00      4.48 o
   6   3   1      699.80      734.76      6.62 o
   7   3   1       22.00       20.85      0.93 o
   8   3   1       38.86       42.77      2.43 o
   9   3   1        0.01       -0.50      1.79 o
  10   3   1        2.73        1.54      3.28 o
  11   3   1       65.26       65.36      4.88 o
  12   3   1      115.52      121.31      8.92 o
 -11   4   1       11.53        9.68      6.62 o
 -10   4   1        4.67        6.42      2.42 o
  -9   4   1        3.65        3.17      1.88 o
  -8   4   1        3.47        3.78      1.78 o
  -7   4   1        0.02        0.70      0.56 o
  -6   4   1       26.23       26.06      0.88 o
  -5   4   1      474.86      470.41      6.97 o
  -4   4   1        1.25        1.21      0.59 o
  -3   4   1      135.73      147.89      3.68 o
  -2   4   1       13.91       16.53      0.89 o
  -1   4   1      382.35      415.95      3.67 o
   0   4   1        0.00        0.13      0.94 o
   1   4   1      176.11      178.24      2.93 o
   2   4   1       52.50       52.37      1.25 o
   3   4   1        6.52        7.02      2.66 o
   4   4   1       28.35       32.63      1.71 o
   5   4   1      101.30      102.41      2.53 o
   6   4   1       11.04       14.37      1.50 o
   7   4   1      436.05      422.38      5.72 o
   8   4   1       87.50       88.07      3.09 o
   9   4   1       38.70       38.11      2.63 o
  10   4   1        4.63        3.48      3.63 o
  11   4   1        0.64       -1.37      3.70 o
 -12   5   1        0.50        0.76      9.35 o
 -11   5   1        2.52        3.74      6.59 o
 -10   5   1       31.81       26.10      6.54 o
  -9   5   1       43.54       38.91      4.96 o
  -8   5   1        3.04        2.63      2.03 o
  -7   5   1      513.75      500.21      7.93 o
  -6   5   1        0.52        1.34      1.81 o
  -5   5   1       74.60       80.24      3.63 o
  -4   5   1      228.72      214.90      4.13 o
  -3   5   1        9.32        9.96      0.75 o
  -2   5   1     1248.72     1401.64      6.87 o
  -1   5   1      608.58      617.50      5.35 o
   0   5   1      338.48      336.46      3.88 o
   1   5   1      212.22      247.83      3.27 o
   2   5   1        0.66        1.72      0.90 o
   3   5   1       41.21       51.35      4.07 o
   4   5   1      408.67      443.95     10.91 o
   5   5   1       35.70       38.38      3.99 o
   6   5   1      367.55      367.05      5.90 o
   7   5   1       65.42       74.95      3.25 o
   8   5   1      179.25      179.86      5.01 o
   9   5   1      359.41      365.46     13.57 o
  10   5   1       25.85       25.02      5.94 o
  11   5   1       21.20       13.42      6.91 o
 -11   6   1        4.04        6.99      8.04 o
 -10   6   1        5.71        1.60      6.45 o
  -9   6   1       57.03       67.35      4.52 o
  -8   6   1       15.54       16.25      2.53 o
  -7   6   1      185.60      179.97      5.86 o
  -6   6   1      342.63      322.13      6.35 o
  -5   6   1      152.61      140.00      3.79 o
  -4   6   1        0.18        0.48      0.49 o
  -3   6   1      394.63      376.26      3.54 o
  -2   6   1      140.94      140.88      2.57 o
  -1   6   1       58.41       69.64      2.06 o
   0   6   1       86.64       96.64      3.11 o
   1   6   1       34.63       37.35      3.12 o
   2   6   1      264.93      274.89      3.69 o
   3   6   1       54.12       59.02      1.76 o
   4   6   1        3.07        4.26      2.03 o
   5   6   1        0.70        0.41      1.38 o
   6   6   1       34.65       34.79      4.50 o
   7   6   1       60.57       60.91      3.04 o
   8   6   1      189.72      187.87     13.44 o
   9   6   1        6.42        2.11      5.34 o
  10   6   1       19.10       18.75      6.57 o
  11   6   1       11.56        0.18      7.82 o
 -11   7   1       30.37       21.93      8.85 o
 -10   7   1        0.28       -1.79      7.16 o
  -9   7   1       82.67       97.72      8.29 o
  -8   7   1      107.81      106.27      4.57 o
  -7   7   1      191.98      200.62      7.67 o
  -6   7   1       90.11       84.82      3.29 o
  -5   7   1      262.67      273.05     10.76 o
  -4   7   1      126.88      125.06      3.75 o
  -3   7   1      271.37      274.23      3.17 o
  -2   7   1       81.39       77.98      2.23 o
  -1   7   1        8.56        8.06      1.32 o
   0   7   1      206.24      178.47      4.33 o
   1   7   1      146.96      152.20      3.23 o
   2   7   1      316.34      288.85      4.18 o
   3   7   1      128.96      125.71      4.07 o
   4   7   1      166.33      157.29      5.15 o
   5   7   1       21.57       23.96      2.17 o
   6   7   1        2.09        3.93      1.61 o
   7   7   1      100.87      103.80      3.81 o
   8   7   1      165.65      160.55     10.30 o
   9   7   1      124.66      110.80      9.24 o
  10   7   1       29.66       31.27      6.93 o
  11   7   1       30.53       37.12      8.71 o
 -10   8   1       27.76       26.75      6.66 o
  -9   8   1        4.56       -3.13      6.99 o
  -8   8   1       11.26       13.90      5.35 o
  -7   8   1        6.85        8.85      2.34 o
  -6   8   1      303.34      283.25      5.91 o
  -5   8   1      143.51      138.48      5.58 o
  -4   8   1      364.55      385.88      4.37 o
  -3   8   1      654.02      646.89      5.20 o
  -2   8   1      595.50      550.07      5.25 o
  -1   8   1       94.94      105.49      8.97 o
   0   8   1       25.87       25.95      2.55 o
   1   8   1        2.28        3.50      1.50 o
   2   8   1       36.74       37.93      2.04 o
   3   8   1      135.00      130.72      2.91 o
   4   8   1      374.85      339.71      7.74 o
   5   8   1      267.62      254.75     10.86 o
   6   8   1       54.18       54.98      3.09 o
   7   8   1        0.14       -2.22      5.95 o
   8   8   1       62.14       71.13      7.68 o
   9   8   1        2.07        1.58      6.28 o
  10   8   1       29.80       30.60      6.95 o
  -9   9   1       43.23       37.24      7.73 o
  -8   9   1        0.30        3.41      6.01 o
  -7   9   1        4.43        2.59      2.33 o
  -6   9   1       13.02        9.76      2.11 o
  -5   9   1      209.27      193.41      6.67 o
  -4   9   1       36.45       32.14      3.15 o
  -3   9   1     1662.35     1494.26     12.38 o
  -2   9   1      264.38      260.27      4.92 o
  -1   9   1      356.02      331.50      6.70 o
   0   9   1       58.12       52.44      3.30 o
   1   9   1        7.72        8.22      1.73 o
   2   9   1       19.71       15.74      1.96 o
   3   9   1       39.19       30.56      2.07 o
   4   9   1      167.70      171.33      5.92 o
   5   9   1      280.90      258.33     10.72 o
   6   9   1       35.81       38.46      6.24 o
   7   9   1       88.30       79.83      7.84 o
   8   9   1        4.06       -6.43      6.53 o
   9   9   1       34.81       35.70      7.37 o
  -9  10   1       40.35       41.44      7.61 o
  -8  10   1        7.74        8.09      7.25 o
  -7  10   1       97.55      105.72      9.33 o
  -6  10   1       28.19       30.92      4.23 o
  -5  10   1       12.72        7.19      3.09 o
  -4  10   1       76.33       74.74      4.66 o
  -3  10   1      142.71      147.46      4.25 o
  -2  10   1       91.33       64.61      2.94 o
  -1  10   1       14.95       17.18      2.70 o
   0  10   1       40.12       32.23      3.21 o
   1  10   1        1.05        1.61      1.84 o
   2  10   1       70.36       61.46      2.84 o
   3  10   1       52.79       51.47      2.53 o
   4  10   1      125.22      112.50      5.36 o
   5  10   1      104.31       92.69      9.84 o
   6  10   1        8.03       10.50      5.20 o
   7  10   1       40.99       33.56      6.92 o
   8  10   1       14.01       12.08      6.08 o
  -8  11   1       11.93        3.13      8.51 o
  -7  11   1        3.57        1.99      6.44 o
  -6  11   1       34.72       42.06      6.91 o
  -5  11   1       26.54       25.01      4.14 o
  -4  11   1        6.74        9.14      3.34 o
  -3  11   1       31.01       25.11      2.25 o
  -2  11   1        9.16        8.16      2.11 o
  -1  11   1        0.60        0.50      2.50 o
   0  11   1        0.15        3.11      1.92 o
   1  11   1       14.24       10.39      1.99 o
   2  11   1        0.07        0.65      2.00 o
   3  11   1       18.61       20.84      3.37 o
   4  11   1       29.17       28.64      3.97 o
   5  11   1       21.68       24.19      3.64 o
   6  11   1        0.13        0.80      5.84 o
   7  11   1        3.39        8.92      6.97 o
   8  11   1       51.97       51.81      8.45 o
  -7  12   1       73.67       89.49     10.28 o
  -6  12   1       24.48       31.86      4.38 o
  -5  12   1       17.69       17.47      3.95 o
  -4  12   1       11.83       12.28      3.72 o
  -3  12   1        3.33        3.05      3.28 o
  -2  12   1        6.64       11.10      2.32 o
  -1  12   1       33.29       34.07      2.90 o
   0  12   1      115.78      130.10      4.36 o
   1  12   1        6.93        7.49      2.27 o
   2  12   1       97.46      106.19      5.32 o
   3  12   1       24.85       28.81      3.73 o
   4  12   1        8.13        8.84      3.31 o
   5  12   1        9.33       11.96      4.06 o
   6  12   1        4.31        1.01      7.51 o
   7  12   1        1.00       -5.83      7.57 o
  -6  13   1        6.15        4.86     10.12 o
  -5  13   1       25.79       23.64      4.79 o
  -4  13   1       35.21       39.16      4.91 o
  -3  13   1        3.60        5.47      3.73 o
  -2  13   1        0.90        1.06      3.26 o
  -1  13   1       58.73       62.57      3.04 o
   0  13   1        0.00       -1.27      2.55 o
   1  13   1        7.78       12.33      2.54 o
   2  13   1        2.89        4.82      3.50 o
   3  13   1       56.69       54.20      4.93 o
   4  13   1       45.72       50.34      5.25 o
   5  13   1        8.69       19.62      7.77 o
   6  13   1       18.27       14.82      8.99 o
  -5  14   1      113.47      124.79      7.39 o
  -4  14   1       38.21       42.24      5.13 o
  -3  14   1        1.72        9.90      4.95 o
  -2  14   1       75.15       88.15      5.62 o
  -1  14   1       15.25       13.52      3.01 o
   0  14   1        6.65       12.29      2.52 o
   1  14   1        0.58        3.79      3.56 o
   2  14   1       32.06       36.30      4.39 o
   3  14   1       29.92       29.85      4.42 o
   4  14   1       33.34       39.92      4.88 o
  -3  15   1       39.75       44.56      5.39 o
  -2  15   1        0.63       -4.57      4.57 o
  -1  15   1        6.80        7.03      5.49 o
   0  15   1        9.37        9.24      3.98 o
   1  15   1        5.73        6.10      4.54 o
   2  15   1        0.08        2.21      4.82 o
   3  15   1        0.80        0.20      5.09 o
 -12   0   2        6.30        8.03      4.78 o
 -10   0   2        2.05        0.90      2.06 o
  -8   0   2      594.70      568.33      8.17 o
  -6   0   2        2.88        1.92      1.45 o
  -4   0   2       32.37       38.16      1.75 o
  -2   0   2      740.65      706.96      4.57 o
   4   0   2      332.53      342.22      3.46 o
   6   0   2      723.54      735.86     11.36 o
   8   0   2       71.29       65.15      3.44 o
  10   0   2      172.98      163.74      8.76 o
  12   0   2      160.42      178.96     10.79 o
 -12   1   2       10.21        6.70      4.41 o
 -11   1   2       14.96       15.61      3.24 o
 -10   1   2        3.85        3.43      1.84 o
  -9   1   2      488.02      483.00      5.36 o
  -8   1   2       20.19       24.14      1.64 o
  -7   1   2       26.68       27.59      1.51 o
  -6   1   2       38.14       38.50      1.61 o
  -5   1   2      108.52      112.60      2.12 o
  -4   1   2      481.21      522.52      3.40 o
  -3   1   2     3150.06     3223.20      8.37 o
  -2   1   2      235.00      214.66      2.33 o
   2   1   2     3748.22     3721.03     12.14 o
   3   1   2      308.88      363.60      2.26 o
   4   1   2       45.16       61.96      2.29 o
   5   1   2       62.34       66.55      1.98 o
   6   1   2      151.32      159.52      2.68 o
   7   1   2       51.74       54.14      2.36 o
   8   1   2       13.59       13.79      1.88 o
   9   1   2       13.48       12.38      1.99 o
  10   1   2        0.20       -0.41      2.29 o
  11   1   2       36.76       37.88      5.04 o
 -12   2   2        7.92       10.30      3.67 o
 -11   2   2       96.48       96.09      5.24 o
 -10   2   2      358.65      360.24      6.66 o
  -9   2   2      205.44      206.98      4.00 o
  -8   2   2       90.98       84.28      2.55 o
  -7   2   2       10.16        9.34      1.04 o
  -6   2   2       18.95       26.08      1.25 o
  -5   2   2       56.60       54.01      1.40 o
  -4   2   2      393.87      415.50      3.10 o
  -3   2   2     2040.95     2134.28      7.73 o
  -2   2   2      403.56      464.67      5.45 o
  -1   2   2      573.37      567.22      4.23 o
   0   2   2      915.54      902.26      5.72 o
   1   2   2      223.83      251.31      2.95 o
   2   2   2        8.02        7.63      0.52 o
   3   2   2      239.92      254.92      2.08 o
   4   2   2        6.93        9.85      0.66 o
   5   2   2      499.10      534.57      7.71 o
   6   2   2       15.44       16.80      1.18 o
   7   2   2      158.31      174.58      3.51 o
   8   2   2       65.54       60.24      2.55 o
   9   2   2        7.20        3.63      2.61 o
  10   2   2       61.86       60.21      4.32 o
  11   2   2      122.84      127.10      7.25 o
 -12   3   2       18.71       17.40      3.62 o
 -11   3   2       69.44       69.21      3.81 o
 -10   3   2      105.37       93.80      5.33 o
  -9   3   2       19.99       18.71      2.39 o
  -8   3   2        3.03        1.92      1.37 o
  -7   3   2       36.27       37.17      1.37 o
  -6   3   2      222.03      217.65      2.98 o
  -5   3   2      748.16      778.68     11.71 o
  -4   3   2       14.41       12.30      1.12 o
  -3   3   2        6.74       11.17      0.76 o
  -2   3   2        0.55        0.92      0.69 o
  -1   3   2     1814.34     1829.02     11.81 o
   0   3   2     1846.90     1843.82      8.10 o
   1   3   2      385.50      380.51      4.37 o
   2   3   2      237.26      247.69      3.17 o
   3   3   2       89.07       94.47      1.53 o
   4   3   2      255.26      266.74      4.00 o
   5   3   2       37.92       40.39      1.65 o
   6   3   2       38.78       37.07      1.12 o
   7   3   2      194.33      200.83      3.98 o
   8   3   2       93.59       87.44      4.45 o
   9   3   2        0.84        1.30      2.82 o
  10   3   2        0.01       -2.94      2.94 o
  11   3   2        2.18       -0.26      3.98 o
 -12   4   2        0.27       -1.20      8.63 o
 -11   4   2       36.36       37.27      6.85 o
 -10   4   2        0.58        1.26      2.76 o
  -9   4   2       15.55       17.01      2.83 o
  -8   4   2       60.29       58.96      3.47 o
  -7   4   2       18.77       19.17      1.43 o
  -6   4   2      193.50      201.56      3.13 o
  -5   4   2      432.02      426.17      4.54 o
  -4   4   2       55.12       60.27      2.04 o
  -3   4   2        1.15        1.53      0.58 o
  -2   4   2     1744.62     1910.42     15.61 o
  -1   4   2     1035.57     1095.55     15.55 o
   0   4   2     1399.85     1500.66      8.52 o
   1   4   2        0.59        1.71      0.73 o
   2   4   2      110.02      115.28      1.27 o
   3   4   2     1472.20     1539.93     17.62 o
   4   4   2      627.31      633.23      5.64 o
   5   4   2        3.47        3.11      0.94 o
   6   4   2      525.38      543.31     10.46 o
   7   4   2        0.67        1.23      1.43 o
   8   4   2        2.21        4.60      1.65 o
   9   4   2       10.52       13.30      3.03 o
  10   4   2       33.29       37.14      4.19 o
  11   4   2       30.10       27.04      4.55 o
 -12   5   2        8.25       10.36      8.53 o
 -11   5   2        4.57        2.56      6.25 o
 -10   5   2       81.16       74.24      6.09 o
  -9   5   2      100.43       94.19      4.62 o
  -8   5   2      102.38      103.60      4.53 o
  -7   5   2      186.59      160.05      3.33 o
  -6   5   2      163.29      148.08      2.62 o
  -5   5   2        9.83       10.14      1.01 o
  -4   5   2      332.02      349.41      3.38 o
  -3   5   2      109.11      139.54      3.50 o
  -2   5   2      191.61      214.56      3.49 o
  -1   5   2      554.12      562.28      5.00 o
   0   5   2      304.75      345.12      4.89 o
   1   5   2      513.46      601.37      4.95 o
   2   5   2      153.01      166.63      2.53 o
   3   5   2       28.42       34.56      2.35 o
   4   5   2      590.33      612.58     12.74 o
   5   5   2        0.19        1.53      0.95 o
   6   5   2        0.00        0.18      1.20 o
   7   5   2       23.38       23.11      1.97 o
   8   5   2      214.00      214.73     10.56 o
   9   5   2        2.91        5.76      5.43 o
  10   5   2       50.34       55.30      7.73 o
  11   5   2       26.48       24.12      7.24 o
 -11   6   2        7.92        5.05      6.89 o
 -10   6   2        0.05       11.30      6.40 o
  -9   6   2       41.57       36.97      3.45 o
  -8   6   2      125.70      109.10      4.62 o
  -7   6   2      906.50      852.51     10.92 o
  -6   6   2        1.06        0.93      0.55 o
  -5   6   2      359.34      351.54      5.90 o
  -4   6   2      135.42      132.53      2.27 o
  -3   6   2       34.00       33.59      1.47 o
  -2   6   2       72.57       71.73      2.05 o
  -1   6   2       29.97       38.00      1.74 o
   0   6   2       80.14       84.34      2.38 o
   1   6   2        7.44        5.22      1.12 o
   2   6   2      173.61      149.56      2.81 o
   3   6   2      367.42      349.19      7.24 o
   4   6   2        4.57        2.80      3.19 o
   5   6   2      102.63      114.44      3.16 o
   6   6   2       45.90       49.96      4.61 o
   7   6   2       13.11       12.43      1.88 o
   8   6   2       81.17       71.06      7.11 o
   9   6   2        2.31        2.56      5.02 o
  10   6   2        3.22        7.31      7.03 o
  11   6   2       62.39       65.04      8.02 o
 -11   7   2        8.74        6.79      7.81 o
 -10   7   2       32.97       43.44      7.22 o
  -9   7   2       11.92       13.83      2.76 o
  -8   7   2       48.60       58.90      3.89 o
  -7   7   2       12.91       16.00      2.63 o
  -6   7   2       89.57       84.75      3.38 o
  -5   7   2      141.05      127.87      2.65 o
  -4   7   2       37.02       32.93      1.41 o
  -3   7   2      264.19      249.16      3.29 o
  -2   7   2      582.54      592.80      9.37 o
  -1   7   2       36.14       38.65      2.45 o
   0   7   2       74.74       61.44      4.24 o
   1   7   2       95.93      103.74      2.71 o
   2   7   2       13.67       13.77      1.43 o
   3   7   2      135.86      132.36      2.85 o
   4   7   2       61.27       59.39      5.65 o
   5   7   2       31.72       39.18      2.27 o
   6   7   2       66.83       65.97      2.82 o
   7   7   2       70.12       64.16      7.19 o
   8   7   2       87.40       84.15      8.05 o
   9   7   2      147.58      154.38     10.84 o
  10   7   2       71.14       80.78      8.91 o
 -10   8   2       22.01       28.47      7.91 o
  -9   8   2        3.13        5.35      5.60 o
  -8   8   2       57.59       47.71      6.96 o
  -7   8   2       12.74       15.16      2.65 o
  -6   8   2        5.68        3.73      1.94 o
  -5   8   2        2.65        3.87      0.99 o
  -4   8   2      102.46       93.54      2.51 o
  -3   8   2      366.93      311.74      3.94 o
  -2   8   2      245.06      236.66      5.24 o
  -1   8   2      265.72      281.16      5.77 o
   0   8   2      450.15      405.86      5.44 o
   1   8   2      156.02      147.04      3.44 o
   2   8   2        2.38        2.01      1.38 o
   3   8   2      193.33      173.48      3.21 o
   4   8   2     1973.67     1871.51     33.53 o
   5   8   2       52.12       55.51      4.17 o
   6   8   2       50.42       53.92      2.83 o
   7   8   2        0.96        1.49      5.94 o
   8   8   2      108.94      103.69      8.97 o
   9   8   2       72.50       84.65      9.32 o
  10   8   2        0.48        0.75      8.55 o
  -9   9   2       37.46       28.86      6.89 o
  -8   9   2       19.96       18.93      6.43 o
  -7   9   2        0.23        0.96      2.42 o
  -6   9   2        9.19        7.17      3.17 o
  -5   9   2        2.60        3.04      2.87 o
  -4   9   2        2.53        3.04      1.48 o
  -3   9   2        1.31        3.28      1.65 o
  -2   9   2      547.64      463.13      7.59 o
  -1   9   2      171.20      155.22      4.91 o
   0   9   2      389.19      340.06      7.16 o
   1   9   2        0.52        1.55      1.57 o
   2   9   2      213.50      199.04      4.21 o
   3   9   2        1.26       -0.61      1.62 o
   4   9   2      129.09      110.26      5.09 o
   5   9   2      411.98      385.93     13.74 o
   6   9   2      331.16      307.63     13.03 o
   7   9   2       57.00       46.31      6.78 o
   8   9   2       49.12       45.58      7.44 o
   9   9   2        1.45        5.17      7.89 o
  -9  10   2       20.55       16.13      6.69 o
  -8  10   2       18.74       18.93      6.13 o
  -7  10   2       59.26       60.94      3.50 o
  -6  10   2       15.16       16.13      3.87 o
  -5  10   2        3.59        8.03      3.19 o
  -4  10   2       20.57       22.27      1.97 o
  -3  10   2       10.23        6.21      1.90 o
  -2  10   2       47.89       45.80      3.27 o
  -1  10   2       40.19       31.80      3.07 o
   0  10   2       17.27       19.02      2.13 o
   1  10   2      233.59      224.37      4.81 o
   2  10   2       11.31       15.69      2.05 o
   3  10   2      532.87      517.54      6.88 o
   4  10   2      531.72      488.86     16.19 o
   5  10   2        0.55       -1.17      4.99 o
   6  10   2        4.23        2.77      5.35 o
   7  10   2        6.72        1.51      6.91 o
   8  10   2        6.99        8.41      8.05 o
  -8  11   2      163.06      181.42     12.93 o
  -7  11   2       27.66       30.59      4.28 o
  -6  11   2       86.97       87.36      5.61 o
  -5  11   2        8.44        7.59      3.64 o
  -4  11   2       17.41       15.23      3.51 o
  -3  11   2       11.74       12.62      2.04 o
  -2  11   2       28.86       24.40      2.38 o
  -1  11   2       13.64       12.18      2.59 o
   0  11   2        0.37       -0.23      1.87 o
   1  11   2        2.61        0.03      1.96 o
   2  11   2        0.70        1.38      1.91 o
   3  11   2       33.66       41.62      4.03 o
   4  11   2        0.79        0.55      2.91 o
   5  11   2        1.10        2.33      6.01 o
   6  11   2       14.21       19.69      7.00 o
   7  11   2        0.34       -4.42      7.06 o
  -7  12   2       29.69       38.86      8.45 o
  -6  12   2       10.37        9.22      4.45 o
  -5  12   2        1.45        3.19      4.16 o
  -4  12   2        5.67        5.21      3.60 o
  -3  12   2        3.92        6.34      3.28 o
  -2  12   2        0.08        0.90      2.24 o
  -1  12   2        2.63        2.30      2.13 o
   0  12   2        1.04        2.24      2.20 o
   1  12   2      132.07      147.33      4.58 o
   2  12   2        1.31        2.27      3.03 o
   3  12   2       94.34      114.76      5.75 o
   4  12   2       22.57       19.44      4.75 o
   5  12   2      101.37      111.02      9.57 o
   6  12   2        4.32        7.70      7.84 o
  -6  13   2        6.67        3.94      5.64 o
  -5  13   2        2.07        0.69      4.64 o
  -4  13   2       51.20       55.31      5.24 o
  -3  13   2       45.68       39.79      4.50 o
  -2  13   2       28.29       31.53      2.83 o
  -1  13   2       28.55       31.05      2.44 o
   0  13   2      121.44      131.71      4.53 o
   1  13   2       23.53       22.79      3.41 o
   2  13   2       22.44       24.39      7.31 o
   3  13   2       37.50       44.37      4.28 o
   4  13   2        0.13        3.25      3.76 o
   5  13   2       69.89       71.61      8.62 o
  -5  14   2       35.11       31.28      9.00 o
  -4  14   2       16.27       14.85      4.77 o
  -3  14   2       57.13       63.70      5.90 o
  -2  14   2       91.79       88.91      5.90 o
  -1  14   2       19.42       16.75      3.03 o
   0  14   2        9.30       10.41      3.55 o
   1  14   2       18.32       12.06      3.59 o
   2  14   2        7.92        5.39      3.90 o
   3  14   2       39.75       47.53      4.77 o
   4  14   2        6.69        0.60      6.87 o
  -3  15   2        2.53        4.26      5.30 o
  -2  15   2       41.69       54.25      5.43 o
  -1  15   2       93.48       95.60      8.48 o
   0  15   2       10.30        8.45      5.71 o
   1  15   2        1.97        1.64      4.53 o
   2  15   2        1.42        0.63      4.54 o
   3  15   2        4.53        5.37      4.91 o
 -11   0   3      114.32      104.55      6.95 o
  -9   0   3       19.53       16.30      2.03 o
  -7   0   3      191.60      195.11      7.15 o
  -5   0   3      232.94      266.57      4.57 o
  -3   0   3      946.54      998.04      5.24 o
  -1   0   3     3270.36     3396.31     57.31 o
   1   0   3    17010.66    16547.08    131.75 o
   3   0   3      398.35      372.54      3.36 o
   5   0   3      358.23      384.27      4.12 o
   7   0   3       24.16       23.81      3.25 o
   9   0   3       68.67       68.78      3.79 o
  11   0   3       38.34       32.06      6.24 o
 -12   1   3        1.58        1.44      3.34 o
 -11   1   3        0.25       -0.46      2.44 o
 -10   1   3       44.73       43.70      2.05 o
  -9   1   3       19.56       21.82      1.78 o
  -8   1   3        4.29        5.85      1.32 o
  -7   1   3      629.92      642.70      6.43 o
  -6   1   3       10.58       12.02      1.16 o
  -5   1   3        0.00        0.69      0.68 o
  -4   1   3      782.84      891.51      4.05 o
  -3   1   3      413.18      451.60      2.68 o
  -2   1   3     2617.47     2648.38      9.12 o
  -1   1   3      182.59      189.34      7.88 o
   0   1   3     2074.13     2203.16      9.58 o
   1   1   3    18103.11    17223.29    212.86 o
   2   1   3     2958.45     3033.13     21.25 o
   3   1   3      138.73      142.46      1.55 o
   4   1   3      240.13      248.57      2.10 o
   5   1   3        2.13        1.70      0.66 o
   6   1   3      116.72      123.75      2.76 o
   7   1   3       31.31       33.52      2.05 o
   8   1   3        7.71        8.35      1.75 o
   9   1   3       31.58       32.29      4.11 o
  10   1   3       49.63       49.00      4.35 o
  11   1   3      107.63       96.27      5.70 o
 -12   2   3        2.78        2.38      2.99 o
 -11   2   3      199.12      206.49      5.58 o
 -10   2   3       56.12       52.62      3.17 o
  -9   2   3        8.27        7.24      1.68 o
  -8   2   3      387.41      390.40      4.85 o
  -7   2   3       18.63       15.21      1.60 o
  -6   2   3       99.32      105.89      3.93 o
  -5   2   3      688.03      684.07      5.71 o
  -4   2   3       18.34       20.51      1.00 o
  -3   2   3      533.78      582.83      4.85 o
  -2   2   3      440.31      445.49      3.64 o
  -1   2   3       41.07       55.65      1.97 o
   0   2   3     1651.92     1650.93      5.91 o
   1   2   3      381.55      410.59      2.82 o
   2   2   3      242.02      261.98      2.66 o
   3   2   3      126.39      136.60      1.86 o
   4   2   3      240.54      257.99      3.73 o
   5   2   3        7.48        6.64      1.19 o
   6   2   3      220.39      226.59      3.83 o
   7   2   3        0.56        0.45      1.33 o
   8   2   3      176.29      188.26      4.45 o
   9   2   3        1.17        1.19      2.71 o
  10   2   3       10.90       13.40      3.26 o
  11   2   3        6.26        1.40      3.38 o
 -12   3   3       44.67       38.69      5.93 o
 -11   3   3       34.79       36.25      3.77 o
 -10   3   3        0.59       -0.15      2.31 o
  -9   3   3        6.40        3.63      2.02 o
  -8   3   3      355.15      337.52      6.58 o
  -7   3   3      226.73      223.93      4.38 o
  -6   3   3        0.65        1.18      0.91 o
  -5   3   3      210.51      217.16      2.97 o
  -4   3   3        2.10        3.16      0.74 o
  -3   3   3       35.00       46.39      1.20 o
  -2   3   3     1937.29     2069.97      8.11 o
  -1   3   3      150.35      170.99      2.73 o
   0   3   3     1542.42     1616.38      7.98 o
   1   3   3      162.86      180.31      2.54 o
   2   3   3      391.94      407.65      3.51 o
   3   3   3        1.43        1.51      1.11 o
   4   3   3      138.97      137.17      1.25 o
   5   3   3       51.69       53.31      1.16 o
   6   3   3       32.71       36.08      1.58 o
   7   3   3        1.07        1.15      0.84 o
   8   3   3      162.60      165.18      5.84 o
   9   3   3       30.66       29.79      4.90 o
  10   3   3       20.07       23.44      4.39 o
  11   3   3       55.15       54.01      7.16 o
 -12   4   3        1.27        3.56      8.59 o
 -11   4   3       38.20       40.26      3.86 o
 -10   4   3       37.97       34.97      3.66 o
  -9   4   3      149.62      150.63      5.51 o
  -8   4   3       20.21       18.76      1.83 o
  -7   4   3       90.53       84.67      3.85 o
  -6   4   3        3.36        1.39      1.09 o
  -5   4   3        4.41        5.67      1.02 o
  -4   4   3       15.28       12.83      1.52 o
  -3   4   3      424.85      477.38      4.78 o
  -2   4   3      103.98      121.20      2.66 o
  -1   4   3      283.85      317.06      2.71 o
   0   4   3        6.63        6.25      0.77 o
   1   4   3      152.79      167.86      4.13 o
   2   4   3      194.35      197.37      2.46 o
   3   4   3        7.46        6.98      0.93 o
   4   4   3      107.74      108.34      2.04 o
   5   4   3        0.89        2.26      0.78 o
   6   4   3       71.82       68.20      2.15 o
   7   4   3       34.98       35.43      3.24 o
   8   4   3        8.22        9.16      3.05 o
   9   4   3        0.02       -1.80      3.19 o
  10   4   3       85.01       93.07      5.52 o
  11   4   3       88.27       84.99      7.80 o
 -12   5   3       13.22       12.51      9.09 o
 -11   5   3        3.77       11.26      6.66 o
 -10   5   3        0.95        0.12      3.06 o
  -9   5   3       36.24       35.62      3.52 o
  -8   5   3       51.42       47.83      3.52 o
  -7   5   3      166.76      153.38     10.35 o
  -6   5   3        2.47        5.04      1.18 o
  -5   5   3      831.87      798.41      7.41 o
  -4   5   3      254.01      257.23      3.86 o
  -3   5   3      190.78      239.90      3.28 o
  -2   5   3        1.25        0.12      1.07 o
  -1   5   3        0.02        0.60      0.91 o
   0   5   3     1460.48     1618.65     14.30 o
   1   5   3       22.28       18.29      1.61 o
   2   5   3      216.71      205.61      2.52 o
   3   5   3      155.67      154.10      5.06 o
   4   5   3        8.95        8.24      0.92 o
   5   5   3       47.66       53.39      1.84 o
   6   5   3       43.10       43.43      2.36 o
   7   5   3       39.33       37.20      2.07 o
   8   5   3      141.99      152.95      9.52 o
   9   5   3      170.06      188.60     10.64 o
  10   5   3      205.10      210.63     11.56 o
  11   5   3       14.08       13.15      8.06 o
 -11   6   3        2.99        9.30      7.94 o
 -10   6   3       27.67       30.93      3.59 o
  -9   6   3       24.42       22.45      3.19 o
  -8   6   3       16.03       10.23      3.20 o
  -7   6   3        0.17       -0.81      2.33 o
  -6   6   3       76.11       76.72      3.14 o
  -5   6   3      246.10      222.74      3.98 o
  -4   6   3      272.84      278.78      3.38 o
  -3   6   3      524.80      485.42      4.93 o
  -2   6   3       49.09       62.60      2.41 o
  -1   6   3       19.14       17.53      1.47 o
   0   6   3      179.07      170.74      3.02 o
   1   6   3      209.36      221.65      4.66 o
   2   6   3       69.82       80.04      2.61 o
   3   6   3        7.16        4.32      0.47 o
   4   6   3      297.66      314.38      5.82 o
   5   6   3      272.68      275.86      7.88 o
   6   6   3        6.41        7.45      3.19 o
   7   6   3       83.39       88.46      7.45 o
   8   6   3        2.96       -1.34      5.62 o
   9   6   3       16.66       23.47      6.58 o
  10   6   3       44.31       42.72      7.80 o
  11   6   3       19.21       15.98      7.96 o
 -11   7   3        2.44        9.21      7.67 o
 -10   7   3       51.00       48.66      7.84 o
  -9   7   3        1.14        0.04      2.89 o
  -8   7   3       19.22       17.56      2.82 o
  -7   7   3      110.65      105.56      3.92 o
  -6   7   3      270.92      234.56      7.18 o
  -5   7   3      849.40      828.09      7.85 o
  -4   7   3       15.27       13.97      1.36 o
  -3   7   3        2.30        2.40      1.25 o
  -2   7   3      173.30      173.25      8.53 o
  -1   7   3      731.28      695.29      9.66 o
   0   7   3       18.19       22.07      1.60 o
   1   7   3       86.61       87.07      2.53 o
   2   7   3      105.52      103.59      2.62 o
   3   7   3        1.71        2.12      0.63 o
   4   7   3      109.18      109.16      7.38 o
   5   7   3      188.13      178.17      3.62 o
   6   7   3       37.00       33.30      5.84 o
   7   7   3       58.39       71.18      7.48 o
   8   7   3        6.18        1.50      4.98 o
   9   7   3       12.80       10.55      6.29 o
  10   7   3       70.29       80.79      9.04 o
 -10   8   3       68.67       74.60      9.26 o
  -9   8   3       68.02       80.57      4.63 o
  -8   8   3       96.41       85.09      4.60 o
  -7   8   3      123.85      105.12      4.07 o
  -6   8   3       28.53       24.84      2.57 o
  -5   8   3        2.04        2.58      1.37 o
  -4   8   3      304.93      286.24      4.89 o
  -3   8   3      147.28      129.47      3.42 o
  -2   8   3      603.60      621.67      8.30 o
  -1   8   3        0.18        2.59      2.81 o
   0   8   3      293.31      270.76      4.46 o
   1   8   3        1.24        0.99      1.46 o
   2   8   3       17.42       18.07      1.64 o
   3   8   3      109.31       98.60      2.08 o
   4   8   3       26.91       21.39      5.73 o
   5   8   3        1.16        2.83      2.31 o
   6   8   3      128.47      111.06      8.45 o
   7   8   3       22.21       18.00      6.36 o
   8   8   3       30.13       35.85      6.80 o
   9   8   3        2.00        5.73      7.35 o
  10   8   3        0.01       -2.39      8.62 o
  -9   9   3       10.99       15.66      6.80 o
  -8   9   3       23.15       20.94      3.22 o
  -7   9   3      149.58      156.31      6.09 o
  -6   9   3        3.90        2.93      2.98 o
  -5   9   3       38.40       30.14      4.33 o
  -4   9   3       62.32       61.39      2.83 o
  -3   9   3       51.32       40.63      2.45 o
  -2   9   3       68.34       56.92      3.40 o
  -1   9   3     2508.62     2226.66     24.58 o
   0   9   3      142.08      118.54      3.47 o
   1   9   3       74.68       65.65      3.09 o
   2   9   3       99.46       90.24      3.01 o
   3   9   3        5.43        5.35      1.27 o
   4   9   3        2.68        2.38      4.68 o
   5   9   3       13.65       11.39      5.60 o
   6   9   3       20.60       26.58      6.66 o
   7   9   3      101.15      101.49      8.89 o
   8   9   3       17.40       20.97      6.49 o
   9   9   3       10.41       14.65      7.95 o
  -9  10   3       46.15       49.62      7.21 o
  -8  10   3        0.06        1.30      5.96 o
  -7  10   3       21.41       24.38      2.90 o
  -6  10   3       13.40       19.15      3.83 o
  -5  10   3      233.75      257.72      7.99 o
  -4  10   3       62.01       62.19      2.79 o
  -3  10   3       28.07       24.60      2.81 o
  -2  10   3      199.42      190.90      5.50 o
  -1  10   3       12.15        8.08      1.80 o
   0  10   3       72.66       58.78      2.83 o
   1  10   3       89.51       87.59      3.21 o
   2  10   3        4.10        2.03      1.76 o
   3  10   3       74.61       65.89      5.33 o
   4  10   3       71.35       55.60      7.36 o
   5  10   3       60.01       72.14      8.03 o
   6  10   3      110.96      106.20      9.49 o
   7  10   3       84.61       76.71      8.69 o
   8  10   3        1.76        4.00      6.60 o
  -8  11   3        4.34        7.63      8.58 o
  -7  11   3        2.79        3.15      2.87 o
  -6  11   3        0.61        9.58      4.06 o
  -5  11   3       11.25       12.47      3.40 o
  -4  11   3        2.52        2.04      3.45 o
  -3  11   3      168.47      154.34      5.62 o
  -2  11   3       14.81       17.87      2.67 o
  -1  11   3       94.89       77.28      3.17 o
   0  11   3        3.28        2.70      1.88 o
   1  11   3       15.17       12.14      2.05 o
   2  11   3       16.41       17.68      2.15 o
   3  11   3        0.02        1.09      3.02 o
   4  11   3        0.00        3.83      4.72 o
   5  11   3        0.54        7.68      6.40 o
   6  11   3       34.20       36.89      7.15 o
   7  11   3        4.64       11.70      7.92 o
  -7  12   3       14.33       12.84      4.40 o
  -6  12   3        0.66        5.16      7.67 o
  -5  12   3       72.16       88.37      5.67 o
  -4  12   3        3.48        2.85      3.31 o
  -3  12   3       13.53       12.48      3.78 o
  -2  12   3       33.89       41.49      2.46 o
  -1  12   3      101.57       97.91      3.71 o
   0  12   3       16.53       21.40      2.53 o
   1  12   3       18.16       21.21      2.47 o
   2  12   3       32.74       38.44      3.87 o
   3  12   3      153.60      152.00      6.27 o
   4  12   3        6.02        8.89      5.56 o
   5  12   3        0.10        2.17      6.50 o
   6  12   3       11.14        8.11      6.47 o
  -6  13   3       34.52       37.47      5.23 o
  -5  13   3      149.98      157.37      9.04 o
  -4  13   3       15.12       15.23      4.26 o
  -3  13   3       12.10       13.36      4.03 o
  -2  13   3        4.39        4.35      3.95 o
  -1  13   3        0.44       -0.36      2.49 o
   0  13   3       32.86       38.37      3.10 o
   1  13   3      158.81      163.84      6.27 o
   2  13   3       24.05       19.33      3.55 o
   3  13   3       12.72       14.58      3.37 o
   4  13   3        9.02        9.51      6.25 o
   5  13   3        7.17        6.19      7.13 o
  -5  14   3       16.95       16.41      9.08 o
  -4  14   3        0.04        1.98      4.42 o
  -3  14   3       97.41      114.17      6.56 o
  -2  14   3      171.24      186.49     13.58 o
  -1  14   3       17.24       12.79      3.82 o
   0  14   3       36.92       42.93      6.41 o
   1  14   3        0.21        1.83      4.85 o
   2  14   3        2.44        3.40      3.95 o
   3  14   3       34.52       35.68      7.77 o
   4  14   3       53.53       60.82      8.47 o
  -3  15   3      146.61      168.19     11.70 o
  -2  15   3       63.11       67.45      5.60 o
  -1  15   3       33.80       29.22      6.42 o
   1  15   3        1.42       -2.50      7.14 o
   2  15   3       23.42       27.65      7.53 o
 -12   0   4        2.09        0.10      4.81 o
 -10   0   4      111.80      102.55      3.77 o
  -8   0   4        0.47       -0.44      1.67 o
  -6   0   4      121.41      143.63      5.91 o
  -4   0   4      855.57      915.27     12.63 o
  -2   0   4     1765.51     1762.58     24.77 o
   0   0   4        2.69        6.03      1.44 o
   2   0   4     1460.71     1563.38     12.40 o
   4   0   4     5769.32     6070.58     31.82 o
   6   0   4       17.03       18.95      2.25 o
   8   0   4      635.62      649.39     14.29 o
  10   0   4        8.83       10.82      4.80 o
 -12   1   4      158.02      155.35      5.01 o
 -11   1   4       16.49       16.88      2.23 o
 -10   1   4       27.20       28.37      1.83 o
  -9   1   4        7.39        6.30      1.34 o
  -8   1   4      196.97      185.47      3.72 o
  -7   1   4      964.24      939.80      8.25 o
  -6   1   4      208.53      206.10      3.62 o
  -5   1   4      170.52      168.53      2.36 o
  -4   1   4      170.96      203.67      3.66 o
  -3   1   4      456.91      509.65      5.88 o
  -2   1   4        1.75        3.56      0.46 o
  -1   1   4     2366.48     2332.75      8.04 o
   0   1   4      626.15      601.68      3.58 o
   1   1   4      851.09      844.41     12.07 o
   2   1   4       18.15       16.86      1.22 o
   3   1   4     2280.15     2425.52     15.64 o
   4   1   4      815.32      908.47      4.84 o
   5   1   4      104.62      114.52      2.40 o
   6   1   4       51.16       49.45      1.45 o
   7   1   4        2.16        1.31      1.58 o
   8   1   4        0.38        0.84      1.71 o
   9   1   4       13.81        9.18      2.88 o
  10   1   4       52.14       49.25      5.01 o
  11   1   4        0.07        1.12      3.42 o
 -12   2   4        5.51        3.71      4.16 o
 -11   2   4       18.55       19.59      2.49 o
 -10   2   4       31.22       30.80      2.74 o
  -9   2   4      165.35      155.21      3.34 o
  -8   2   4      812.24      762.55      7.26 o
  -7   2   4      154.07      145.74      3.56 o
  -6   2   4        6.29        6.29      1.03 o
  -5   2   4        2.00        4.53      0.70 o
  -4   2   4     1005.84     1147.25      6.37 o
  -3   2   4       21.47       26.30      1.02 o
  -2   2   4      822.66      879.81     24.93 o
  -1   2   4      900.96      987.89      6.58 o
   0   2   4       12.40       15.87      0.63 o
   1   2   4        4.54        4.03      0.39 o
   2   2   4       37.06       33.28      1.16 o
   3   2   4       15.97       16.40      1.01 o
   4   2   4       13.07       15.81      1.11 o
   5   2   4      176.05      171.54      2.69 o
   6   2   4       64.67       64.90      2.23 o
   7   2   4      333.58      345.17      5.59 o
   8   2   4        1.78        1.29      2.40 o
   9   2   4       19.64       18.90      3.26 o
  10   2   4        0.97        2.11      3.40 o
  11   2   4        0.23        2.30      3.71 o
 -12   3   4        3.51        3.04      3.81 o
 -11   3   4        0.84        1.99      3.46 o
 -10   3   4       58.52       66.03      3.52 o
  -9   3   4       90.67       91.20      2.91 o
  -8   3   4       56.64       46.46      2.39 o
  -7   3   4      226.42      214.13      3.83 o
  -6   3   4        0.01        0.67      0.97 o
  -5   3   4       56.76       46.87      1.35 o
  -4   3   4      431.66      439.15      3.83 o
  -3   3   4     1941.71     2093.51     15.52 o
  -2   3   4      476.16      573.89      4.70 o
  -1   3   4        0.13        1.52      0.68 o
   0   3   4      224.09      231.71      2.40 o
   1   3   4     1240.46     1266.47      5.88 o
   2   3   4        1.83        1.26      0.64 o
   3   3   4       10.32        9.09      0.81 o
   4   3   4        3.53        3.56      0.64 o
   5   3   4        1.05        0.71      0.58 o
   6   3   4       19.19       19.98      1.33 o
   7   3   4       59.92       60.09      1.86 o
   8   3   4       91.94       86.72      4.71 o
   9   3   4       68.57       71.09      4.74 o
  10   3   4        7.47        3.56      3.27 o
  11   3   4        0.32        0.72      5.62 o
 -12   4   4       19.56       26.76      7.69 o
 -11   4   4        8.39        5.30      3.66 o
 -10   4   4        1.00        0.34      2.91 o
  -9   4   4      142.61      132.16      5.83 o
  -8   4   4       14.16        8.34      2.55 o
  -7   4   4        5.36        4.20      2.25 o
  -6   4   4       19.32       18.01      1.45 o
  -5   4   4       41.33       45.77      2.22 o
  -4   4   4      221.42      231.56      2.64 o
  -3   4   4     1305.90     1360.77     10.25 o
  -2   4   4       11.65        8.89      0.74 o
  -1   4   4      267.19      294.55      2.73 o
   0   4   4       40.84       40.45      1.71 o
   1   4   4      390.34      429.41      3.27 o
   2   4   4      449.13      476.70      6.25 o
   3   4   4       35.71       31.64      1.40 o
   4   4   4       38.65       32.64      1.07 o
   5   4   4      633.26      648.20     10.43 o
   6   4   4        9.76        8.25      2.38 o
   7   4   4      106.71      102.83      6.47 o
   8   4   4      247.71      243.34      7.20 o
   9   4   4       71.35       70.73      5.00 o
  10   4   4       85.51       87.99      5.49 o
  11   4   4       13.41       14.67      4.93 o
 -12   5   4       43.01       70.09      8.46 o
 -11   5   4        4.81        4.67      4.00 o
 -10   5   4       19.60       23.60      3.60 o
  -9   5   4        1.97        1.91      2.51 o
  -8   5   4      150.53      140.56      5.26 o
  -7   5   4       55.09       49.90      3.53 o
  -6   5   4       41.14       44.66      1.95 o
  -5   5   4       82.84       64.04      2.08 o
  -4   5   4       55.85       54.87      2.10 o
  -3   5   4        0.85        0.38      1.10 o
  -2   5   4       15.68       15.15      1.58 o
  -1   5   4      349.90      410.68      3.45 o
   0   5   4      194.83      200.07      3.82 o
   1   5   4      210.21      212.24      2.83 o
   2   5   4       41.41       31.60      1.09 o
   3   5   4       92.28      102.15      2.18 o
   4   5   4       23.12       24.75      4.32 o
   5   5   4       22.81       22.32      4.81 o
   6   5   4      147.59      155.05      8.39 o
   7   5   4        1.97        2.35      4.02 o
   8   5   4      187.72      186.15     10.08 o
   9   5   4        0.63       -1.60      5.02 o
  10   5   4      182.71      176.54     10.58 o
  11   5   4        1.04        7.26      8.01 o
 -11   6   4        0.21        0.25      6.87 o
 -10   6   4       42.28       41.67      4.16 o
  -9   6   4        4.98        3.79      2.81 o
  -8   6   4       33.05       31.86      5.19 o
  -7   6   4       83.23       80.72      3.46 o
  -6   6   4      489.10      407.97      6.45 o
  -5   6   4     1231.25     1094.65     11.56 o
  -4   6   4      291.08      308.98      3.86 o
  -3   6   4      254.40      234.02      3.78 o
  -2   6   4       31.32       33.52      2.94 o
  -1   6   4       42.74       46.53      1.93 o
   0   6   4      701.80      708.09      5.74 o
   1   6   4        2.83        5.56      0.97 o
   2   6   4      270.42      281.53      3.34 o
   3   6   4        1.83        2.88      0.57 o
   4   6   4        5.56        5.49      0.59 o
   5   6   4       91.59       87.23      7.07 o
   6   6   4       61.81       61.46      6.68 o
   7   6   4       72.24       67.61      6.67 o
   8   6   4       41.55       38.27      6.27 o
   9   6   4        0.70       -0.42      5.88 o
  10   6   4       94.87       92.82      8.92 o
  11   6   4        0.94        0.75      8.53 o
 -10   7   4        0.25       -0.34      3.69 o
  -9   7   4        5.65        4.83      2.91 o
  -8   7   4       14.52       10.94      2.91 o
  -7   7   4        2.75        0.56      2.00 o
  -6   7   4       29.08       17.75      2.32 o
  -5   7   4      331.04      305.60      7.01 o
  -4   7   4      128.05      115.73      2.69 o
  -3   7   4       14.94       12.33      2.11 o
  -2   7   4      414.64      424.34      7.42 o
  -1   7   4      163.52      151.53      3.05 o
   0   7   4      102.80      112.66      3.26 o
   1   7   4       12.67       10.35      1.09 o
   2   7   4       97.43       89.50      4.40 o
   3   7   4       27.66       28.83      2.19 o
   4   7   4      152.02      143.62      2.84 o
   5   7   4      338.64      313.21      9.47 o
   6   7   4      201.03      194.39     10.31 o
   7   7   4       12.39       12.15      5.47 o
   8   7   4       21.95       24.34      6.58 o
   9   7   4       70.86       70.71      8.07 o
  10   7   4       32.01       33.17      7.77 o
 -10   8   4       71.98       89.74      9.51 o
  -9   8   4        0.02        1.37      3.32 o
  -8   8   4        7.22       12.16      4.04 o
  -7   8   4       50.87       59.27      3.38 o
  -6   8   4       74.99       66.43      4.45 o
  -5   8   4       52.29       45.89      3.67 o
  -4   8   4      226.39      229.07      5.37 o
  -3   8   4        1.15        1.08      1.77 o
  -2   8   4       19.73       12.15      2.55 o
  -1   8   4     1158.28     1023.15      8.08 o
   0   8   4        9.71       11.68      1.65 o
   1   8   4      240.36      240.13      4.27 o
   2   8   4      184.17      168.85      2.83 o
   3   8   4       26.70       28.37      1.27 o
   4   8   4        8.75        8.77      4.55 o
   5   8   4       62.02       53.89      7.00 o
   6   8   4      927.31      935.03     21.49 o
   7   8   4       13.50       12.94      5.69 o
   8   8   4       63.70       61.43      7.91 o
   9   8   4        0.38       -3.78      7.15 o
  -9   9   4       45.53       50.17      8.44 o
  -8   9   4        3.08        0.51      3.11 o
  -7   9   4       23.92       24.92      2.98 o
  -6   9   4        2.09        6.35      4.45 o
  -5   9   4        2.74        2.77      1.66 o
  -4   9   4        7.14        4.00      1.78 o
  -3   9   4      164.07      159.91      4.73 o
  -2   9   4      170.29      145.31      3.48 o
  -1   9   4       48.87       51.89      2.50 o
   0   9   4      818.77      686.62      8.89 o
   1   9   4       20.23       15.25      1.98 o
   2   9   4      344.73      329.82      5.18 o
   3   9   4        3.87        4.80      1.56 o
   4   9   4       85.89       98.68      8.07 o
   5   9   4        0.00        1.14      5.80 o
   6   9   4        1.53        1.19      5.63 o
   7   9   4      163.03      174.21     11.37 o
   8   9   4       64.42       58.31      8.88 o
   9   9   4       30.29       25.83      7.15 o
  -8  10   4       32.06       34.43      3.84 o
  -7  10   4       65.16       61.89      3.75 o
  -6  10   4       40.88       42.14      4.67 o
  -5  10   4       61.65       71.66      4.89 o
  -4  10   4        0.91        0.14      1.85 o
  -3  10   4        4.49        1.94      2.21 o
  -2  10   4        7.60        7.38      1.61 o
  -1  10   4       15.54        5.82      1.85 o
   0  10   4        2.26       -0.47      1.73 o
   1  10   4       88.83       77.86      3.12 o
   2  10   4       43.47       40.91      2.40 o
   3  10   4       41.49       46.62      6.43 o
   4  10   4        7.57        7.83      5.60 o
   5  10   4      350.02      350.29     14.28 o
   6  10   4      168.14      169.68     11.68 o
   7  10   4        7.41        8.09      6.45 o
   8  10   4        9.66        6.70      8.07 o
  -8  11   4        5.46       23.76      8.02 o
  -7  11   4        1.32        2.46      2.88 o
  -6  11   4      242.23      260.63      8.86 o
  -5  11   4        4.96        2.65      3.59 o
  -4  11   4       29.88       30.75      4.08 o
  -3  11   4        0.12        0.58      1.64 o
  -2  11   4       82.18       80.57      3.07 o
  -1  11   4        0.00        0.70      1.79 o
   0  11   4       44.87       48.37      2.74 o
   1  11   4       35.25       38.44      2.65 o
   2  11   4        0.30        1.76      2.57 o
   3  11   4       30.31       25.78      5.94 o
   4  11   4       92.67       98.41      8.90 o
   5  11   4       10.07        8.89      5.33 o
   6  11   4       13.05       12.50      6.38 o
   7  11   4       15.69       13.28      6.96 o
  -7  12   4        4.81        4.46      4.33 o
  -6  12   4        5.02        7.87      4.13 o
  -5  12   4      112.15      119.46      6.49 o
  -4  12   4       26.20       26.86      4.18 o
  -3  12   4        8.40        7.58      3.45 o
  -2  12   4        6.40        3.55      3.46 o
  -1  12   4        3.85        5.42      2.12 o
   0  12   4        0.59        1.89      2.12 o
   1  12   4       22.85       25.36      2.51 o
   2  12   4        0.07        0.51      2.82 o
   3  12   4      119.19      145.73      9.95 o
   4  12   4       10.47       10.69      6.67 o
   5  12   4        8.89        7.11      7.28 o
   6  12   4       19.71       25.14      8.28 o
  -6  13   4       70.35       83.63      9.11 o
  -5  13   4       14.19       16.93      4.47 o
  -4  13   4        4.48        3.61      3.73 o
  -3  13   4       12.04       12.64      3.65 o
  -2  13   4       28.08       34.93      3.20 o
  -1  13   4        6.48        6.88      3.44 o
   0  13   4       56.60       63.36      3.41 o
   1  13   4        6.12        6.89      3.06 o
   2  13   4      122.07      137.92      6.91 o
   3  13   4       31.04       39.73      7.69 o
   4  13   4       91.27      107.10      9.98 o
   5  13   4       36.30       34.99      8.34 o
  -4  14   4        1.75        0.27      4.87 o
  -3  14   4      113.65      121.43      8.95 o
  -2  14   4        6.77        6.17      4.59 o
  -1  14   4       86.76       89.34      5.17 o
   0  14   4       14.46       17.19      5.93 o
   1  14   4        0.15       -6.00      6.00 o
   2  14   4       14.22       10.61      6.11 o
   3  14   4        0.15        6.92      7.34 o
   4  14   4        5.35        0.49      8.06 o
  -3  15   4       80.04       79.98      8.65 o
  -1  15   4        0.24        1.84      6.92 o
   1  15   4       34.22       41.68      7.18 o
   2  15   4        2.45       -0.77      7.48 o
 -11   0   5      117.46      123.64      5.36 o
  -9   0   5      232.14      218.20      6.27 o
  -7   0   5      388.28      366.88      6.05 o
  -5   0   5     1491.21     1436.24     10.69 o
  -3   0   5      813.43      871.97      6.63 o
  -1   0   5      711.79      756.29     10.10 o
   1   0   5     2350.10     2512.16     16.28 o
   3   0   5     1738.39     1891.92     11.83 o
   5   0   5       92.35       92.81      2.66 o
   7   0   5        1.02        0.79      2.76 o
   9   0   5       17.87       19.36      4.79 o
  11   0   5       40.95       36.70      6.64 o
 -12   1   5        3.21        3.77      5.40 o
 -11   1   5       42.19       38.72      2.33 o
 -10   1   5       95.03       96.07      2.64 o
  -9   1   5      153.01      151.69      3.19 o
  -8   1   5      225.40      201.17      4.36 o
  -7   1   5       42.00       31.91      2.01 o
  -6   1   5       85.51       90.58      2.12 o
  -5   1   5       22.64       21.34      1.14 o
  -4   1   5       25.48       24.14      0.93 o
  -3   1   5      180.26      190.35      2.09 o
  -2   1   5     1451.27     1578.10      7.76 o
  -1   1   5      302.24      328.16      7.24 o
   0   1   5     1306.11     1343.11      5.13 o
   1   1   5        1.06        2.99      0.93 o
   2   1   5     1120.79     1215.56      9.04 o
   3   1   5     8755.74     9281.48     51.71 o
   4   1   5      724.70      782.85      4.52 o
   5   1   5        0.64        0.95      0.66 o
   6   1   5       68.31       68.73      1.87 o
   7   1   5        3.35        3.24      1.54 o
   8   1   5       35.88       33.66      2.31 o
   9   1   5       83.05       74.70      4.33 o
  10   1   5        1.06       -1.04      3.12 o
  11   1   5       31.80       34.08      5.73 o
 -12   2   5        0.65        2.11      5.50 o
 -11   2   5        0.11        1.20      2.17 o
 -10   2   5       47.03       35.53      2.51 o
  -9   2   5      374.56      372.76      5.64 o
  -8   2   5        1.68        2.22      1.69 o
  -7   2   5      112.11      109.10      3.13 o
  -6   2   5      257.06      257.55      3.38 o
  -5   2   5        9.54       12.16      1.09 o
  -4   2   5       76.06       87.14      2.00 o
  -3   2   5       60.09       56.32      1.30 o
  -2   2   5      139.68      150.35      3.27 o
  -1   2   5      159.02      165.51      2.38 o
   0   2   5       70.74       75.40      1.40 o
   1   2   5      403.62      455.17      2.84 o
   2   2   5       39.78       35.52      1.39 o
   3   2   5      416.06      432.21      6.27 o
   4   2   5        2.09        2.66      1.00 o
   5   2   5      120.23      127.67      2.37 o
   6   2   5       53.02       54.89      1.79 o
   7   2   5       33.92       36.46      2.07 o
   8   2   5       35.59       35.74      3.51 o
   9   2   5       10.97       10.34      2.94 o
  10   2   5       51.48       51.59      6.68 o
  11   2   5        0.96        0.21      3.82 o
 -12   3   5       77.45       80.57      5.72 o
 -11   3   5        0.20       -3.59      3.59 o
 -10   3   5       20.60       20.62      3.36 o
  -9   3   5        5.75        5.25      2.30 o
  -8   3   5       91.21       91.57      3.68 o
  -7   3   5       88.27       69.43      3.94 o
  -6   3   5      351.19      319.37      3.96 o
  -5   3   5        3.82        5.39      0.89 o
  -4   3   5       11.17       13.84      0.66 o
  -3   3   5      465.07      515.01      4.84 o
  -2   3   5       79.12       95.59      5.93 o
  -1   3   5     1843.65     1995.37      8.43 o
   0   3   5      169.93      187.05      1.68 o
   1   3   5       21.38       20.94      0.99 o
   2   3   5      190.18      189.67      2.69 o
   3   3   5        1.24        2.23      0.81 o
   4   3   5      292.41      306.23      3.11 o
   5   3   5      247.83      268.39      6.81 o
   6   3   5        5.50        5.98      1.11 o
   7   3   5        0.09        0.55      2.27 o
   8   3   5      149.85      149.92      8.74 o
   9   3   5        0.00       -1.58      3.12 o
  10   3   5       30.10       33.50      4.15 o
 -12   4   5        0.54        6.88      8.78 o
 -11   4   5       41.34       44.95      4.34 o
 -10   4   5       15.98       14.72      3.30 o
  -9   4   5       38.81       30.18      3.45 o
  -8   4   5       93.59       97.74      8.63 o
  -7   4   5      161.06      144.19      4.20 o
  -6   4   5       11.41        7.95      1.19 o
  -5   4   5       46.00       46.38      1.36 o
  -4   4   5       21.13       25.83      0.78 o
  -3   4   5      728.80      731.10      9.10 o
  -2   4   5       54.98       44.79      1.48 o
  -1   4   5      181.85      218.30      3.80 o
   0   4   5      239.50      250.23      3.06 o
   1   4   5     1434.13     1504.59      8.38 o
   2   4   5      208.46      214.09      3.11 o
   3   4   5      155.88      159.09      4.11 o
   4   4   5       82.10       84.23      5.00 o
   5   4   5        8.42        8.46      0.85 o
   6   4   5       79.50       78.55      4.17 o
   7   4   5      127.25      126.46      5.34 o
   8   4   5       15.36       16.78      3.24 o
   9   4   5        3.71        3.99      3.56 o
  10   4   5        0.97       -3.03      4.07 o
 -11   5   5        7.91        7.79      3.95 o
 -10   5   5       42.21       41.27      4.13 o
  -9   5   5       22.60       19.96      3.36 o
  -8   5   5       40.34       38.09      3.97 o
  -7   5   5       26.57       28.76      2.46 o
  -6   5   5      144.44      155.33      2.90 o
  -5   5   5       54.77       39.72      1.85 o
  -4   5   5      179.54      195.52      3.48 o
  -3   5   5      463.03      433.72      7.88 o
  -2   5   5      253.03      278.03      6.71 o
  -1   5   5     1154.41     1277.34      9.63 o
   0   5   5       47.27       43.88      1.60 o
   1   5   5       24.36       27.49      1.08 o
   2   5   5      289.57      321.63      3.30 o
   3   5   5       17.36       16.02      1.34 o
   4   5   5       25.49       25.42      1.23 o
   5   5   5      380.49      373.37     11.61 o
   6   5   5        0.21        2.67      4.37 o
   7   5   5       13.65       19.99      5.00 o
   8   5   5        2.74       -0.66      4.34 o
   9   5   5        4.10       10.43      5.95 o
  10   5   5       20.52       12.13      6.94 o
  11   5   5       20.30       23.44      7.92 o
 -11   6   5        6.65        4.69      4.23 o
 -10   6   5        7.09        6.65      3.40 o
  -9   6   5        0.27       -0.77      2.94 o
  -8   6   5       29.69       29.79      4.08 o
  -7   6   5      262.97      240.12      5.38 o
  -6   6   5      216.16      180.24      4.60 o
  -5   6   5        0.48        0.88      1.59 o
  -4   6   5      271.78      235.67      4.97 o
  -3   6   5      500.22      472.27      8.61 o
  -2   6   5      133.42      139.86      2.52 o
  -1   6   5      447.58      402.91      7.67 o
   0   6   5       18.35       26.69      1.79 o
   1   6   5        9.75       11.40      1.08 o
   2   6   5       15.75       15.39      0.99 o
   3   6   5       30.19       32.35      1.68 o
   4   6   5       41.81       39.40      5.32 o
   5   6   5       18.08       21.27      5.20 o
   6   6   5      176.37      189.58      9.81 o
   7   6   5       45.74       52.88      6.72 o
   8   6   5        0.18       -0.65      5.44 o
   9   6   5       64.12       58.03      7.27 o
  10   6   5        3.27        7.71      6.73 o
 -10   7   5       29.54       33.33      6.47 o
  -9   7   5       68.84       72.81      4.73 o
  -8   7   5       23.93       29.39      3.46 o
  -7   7   5        0.80        0.52      2.08 o
  -6   7   5       16.29       15.87      2.22 o
  -5   7   5      359.03      317.22      5.56 o
  -4   7   5      133.41      105.17      3.77 o
  -3   7   5     1111.41     1020.31      6.50 o
  -2   7   5        1.52        0.96      1.05 o
  -1   7   5       59.14       55.97      5.03 o
   0   7   5      125.11      118.61      5.97 o
   1   7   5      548.51      505.25      5.80 o
   2   7   5       82.24       79.30      1.77 o
   3   7   5        7.19        8.16      0.67 o
   4   7   5      175.78      184.38      9.32 o
   5   7   5      141.23      142.27      8.88 o
   6   7   5        0.81        3.10      5.46 o
   7   7   5      124.57      130.50      9.49 o
   8   7   5        8.74        1.07      6.03 o
   9   7   5        8.18        8.16      6.13 o
  10   7   5        0.98       -4.16      8.40 o
 -10   8   5       31.10       39.14      8.32 o
  -9   8   5        7.65        9.68      3.42 o
  -8   8   5       81.36       76.96      3.97 o
  -7   8   5        0.91        0.80      2.21 o
  -6   8   5      120.56      112.44      7.44 o
  -5   8   5      171.75      140.29      3.73 o
  -4   8   5      104.15       85.71      3.10 o
  -3   8   5      194.53      179.63      3.20 o
  -2   8   5      303.68      263.63      3.97 o
  -1   8   5       36.63       28.53      1.87 o
   0   8   5      418.34      425.45      5.42 o
   1   8   5      155.54      133.91      4.29 o
   2   8   5       86.24       78.45      1.92 o
   3   8   5       36.06       31.49      1.99 o
   4   8   5       44.95       45.21      6.40 o
   5   8   5      142.88      140.39      9.01 o
   6   8   5       88.72       84.29      8.26 o
   7   8   5        1.15       -1.51      4.92 o
   8   8   5       21.23       14.97      6.05 o
   9   8   5        2.54        2.99      6.69 o
  -9   9   5      101.72      103.53      5.73 o
  -8   9   5       15.83       20.05      2.91 o
  -7   9   5        5.16        5.62      2.57 o
  -6   9   5       47.21       49.71      4.36 o
  -5   9   5        0.92        4.52      1.82 o
  -4   9   5        9.74        9.73      1.96 o
  -3   9   5       51.66       43.78      2.00 o
  -2   9   5        7.56        7.71      1.49 o
  -1   9   5      284.67      232.43      5.04 o
   0   9   5        8.22        4.78      1.64 o
   1   9   5     1053.55      987.87     11.29 o
   2   9   5       41.10       36.38      3.83 o
   3   9   5       10.80       10.98      1.66 o
   4   9   5       97.48       88.75      8.28 o
   5   9   5      112.73      128.08      9.35 o
   6   9   5        7.35        5.63      5.76 o
   7   9   5       26.94       47.93      8.01 o
   8   9   5        9.19       17.41      7.62 o
  -8  10   5       23.11       19.29      3.22 o
  -7  10   5       12.64       12.89      2.87 o
  -6  10   5        0.29        2.87      3.69 o
  -5  10   5       30.62       33.29      4.07 o
  -4  10   5        1.16       -1.87      1.87 o
  -3  10   5       13.78       17.01      1.66 o
  -2  10   5       51.99       44.06      2.26 o
  -1  10   5        3.68        4.48      1.62 o
   0  10   5      175.09      183.57      4.29 o
   1  10   5       56.24       44.58      3.36 o
   2  10   5       21.31       19.58      2.60 o
   3  10   5        0.75        2.00      4.33 o
   4  10   5       34.98       36.22      7.15 o
   5  10   5      122.12      103.98      9.68 o
   6  10   5       23.28       18.67      6.78 o
   7  10   5      140.48      155.40     11.83 o
   8  10   5       80.42       73.48      9.42 o
  -8  11   5        2.41       -2.18      5.13 o
  -7  11   5        8.98       12.08      3.13 o
  -6  11   5        0.19       -0.15      3.43 o
  -5  11   5        3.77        5.04      3.85 o
  -4  11   5       23.86       24.81      3.77 o
  -3  11   5        8.77       14.17      2.87 o
  -2  11   5        2.16        4.10      1.74 o
  -1  11   5       24.53       21.51      2.07 o
   0  11   5       12.23       13.17      2.02 o
   1  11   5        0.01        1.66      2.66 o
   2  11   5       37.19       35.48      6.40 o
   3  11   5        4.29        4.96      5.03 o
   4  11   5       29.73       46.58      7.60 o
   5  11   5      120.28      121.26     10.09 o
   6  11   5       13.02        6.08      7.53 o
   7  11   5        7.97        8.27      8.27 o
  -7  12   5       27.66       36.84      4.66 o
  -6  12   5       47.34       57.33      5.31 o
  -5  12   5       31.78       21.96      4.56 o
  -4  12   5        0.42       -1.00      3.69 o
  -3  12   5        0.00       -1.06      2.38 o
  -2  12   5       27.85       22.48      3.43 o
  -1  12   5        0.73        1.33      3.08 o
   0  12   5        8.77        8.36      2.20 o
   1  12   5       73.18       70.82      7.25 o
   2  12   5        1.91        5.96      5.41 o
   3  12   5       40.71       42.03      7.81 o
   4  12   5        4.10       10.58      5.63 o
   5  12   5       82.13       83.92      9.08 o
   6  12   5       20.24       29.01      8.02 o
  -5  13   5        2.33        1.71      3.97 o
  -4  13   5       25.35       27.89      4.42 o
  -3  13   5      146.45      146.35      6.83 o
  -2  13   5       36.48       41.28      3.97 o
  -1  13   5       48.79       51.33      4.25 o
   0  13   5        4.49       -1.27      4.86 o
   1  13   5        1.04       -2.70      5.36 o
   2  13   5       53.15       60.34      7.64 o
   3  13   5       47.03       54.63      7.67 o
   4  13   5       71.84       82.37      9.36 o
  -4  14   5       31.70       24.65      8.35 o
  -3  14   5        0.19        2.62      4.40 o
  -2  14   5        8.69        3.84      4.69 o
  -1  14   5       30.67       40.79      6.09 o
   0  14   5      148.00      165.51      9.65 o
   1  14   5        6.80        7.15      5.98 o
   2  14   5        0.52        0.60      6.34 o
   3  14   5        0.02       -1.53      6.88 o
  -3  15   5        3.97       10.13      8.99 o
   0  15   5        2.37        6.89      7.08 o
   1  15   5        7.37        8.08      7.46 o
 -12   0   6        8.29        3.27      6.28 o
 -10   0   6       12.53       14.55      3.15 o
  -8   0   6      123.48      132.51      4.19 o
  -6   0   6      241.21      260.57      8.02 o
  -4   0   6        1.74        1.40      0.55 o
  -2   0   6      312.57      338.47      5.69 o
   0   0   6      597.01      562.70      4.73 o
   2   0   6      109.67      117.01      3.18 o
   4   0   6       79.84      106.01      3.44 o
   6   0   6      560.46      578.91      6.74 o
   8   0   6       17.37       18.98      2.58 o
  10   0   6      179.61      179.11      9.90 o
 -12   1   6        8.73       11.82      4.38 o
 -11   1   6        9.19       13.89      2.94 o
 -10   1   6      122.63      133.41      3.32 o
  -9   1   6       47.80       44.25      2.14 o
  -8   1   6        2.17        1.40      1.29 o
  -7   1   6       21.55       26.03      1.85 o
  -6   1   6      114.65      114.26      2.79 o
  -5   1   6      753.84      714.33      4.97 o
  -4   1   6       29.52       35.98      1.94 o
  -3   1   6       91.45       98.94      1.74 o
  -2   1   6       54.10       50.02      0.92 o
  -1   1   6      367.76      381.89      5.20 o
   0   1   6       28.69       35.44      1.08 o
   1   1   6       49.21       41.65      1.32 o
   2   1   6      299.50      361.73      4.10 o
   3   1   6     1455.28     1513.86      7.99 o
   4   1   6        0.17        0.57      0.62 o
   5   1   6      575.60      598.16      4.90 o
   6   1   6      561.27      566.62      9.24 o
   7   1   6       37.44       37.51      2.31 o
   8   1   6       20.70       16.96      2.02 o
   9   1   6       15.74       15.60      2.43 o
  10   1   6        0.62        1.60      3.12 o
 -12   2   6        5.19        6.05      5.59 o
 -11   2   6        0.06        0.08      2.76 o
 -10   2   6       35.15       32.58      2.06 o
  -9   2   6       12.14       11.99      1.85 o
  -8   2   6       53.35       49.16      2.53 o
  -7   2   6       39.99       32.65      3.03 o
  -6   2   6     2355.91     2201.46     12.82 o
  -5   2   6       22.32       22.51      1.78 o
  -4   2   6       95.79       97.90      2.23 o
  -3   2   6       14.87       17.71      1.38 o
  -2   2   6     1080.17     1221.38     10.82 o
  -1   2   6      712.59      770.87      4.90 o
   0   2   6        4.10        3.74      0.65 o
   1   2   6       12.78       13.38      0.71 o
   2   2   6      469.45      491.57      4.10 o
   3   2   6      170.96      169.00      2.62 o
   4   2   6      130.58      131.68      2.45 o
   5   2   6       46.71       47.27      1.73 o
   6   2   6        5.28        5.69      1.46 o
   7   2   6       34.15       33.42      2.28 o
   8   2   6        8.26        5.07      2.42 o
   9   2   6      253.39      257.83      7.47 o
  10   2   6       20.31       18.77      5.45 o
 -12   3   6        4.28        8.64      4.81 o
 -11   3   6       12.82       15.45      3.58 o
 -10   3   6       50.93       49.29      3.60 o
  -9   3   6        1.15        1.20      2.41 o
  -8   3   6        0.06       -0.16      2.39 o
  -7   3   6      185.81      185.88      9.59 o
  -6   3   6        2.53        1.07      1.76 o
  -5   3   6      274.80      242.48      4.37 o
  -4   3   6      294.87      269.79      4.53 o
  -3   3   6        2.69        2.10      0.77 o
  -2   3   6       24.47       29.68      1.50 o
  -1   3   6     1472.22     1571.59     14.74 o
   0   3   6      272.65      303.62      2.52 o
   1   3   6       82.46       79.27      1.49 o
   2   3   6      965.93      991.95      9.34 o
   3   3   6       44.34       38.75      1.45 o
   4   3   6        9.75       11.14      1.11 o
   5   3   6        1.49        2.67      1.02 o
   6   3   6        0.01       -0.51      1.27 o
   7   3   6       47.58       53.42      5.59 o
   8   3   6       24.76       23.76      3.26 o
   9   3   6        6.28        4.45      3.15 o
  10   3   6       42.87       41.40      4.47 o
 -12   4   6        6.66        9.29      4.96 o
 -11   4   6        0.07        0.91      3.99 o
 -10   4   6        5.17        6.67      2.95 o
  -9   4   6        3.91        3.00      2.88 o
  -8   4   6        7.02        5.93      2.27 o
  -7   4   6      258.31      213.66      4.85 o
  -6   4   6      314.92      279.91      3.55 o
  -5   4   6        1.32        0.56      1.21 o
  -4   4   6       22.02       22.13      1.26 o
  -3   4   6      338.57      343.10      5.50 o
  -2   4   6      641.81      641.91     11.66 o
  -1   4   6     1038.67     1129.33      8.76 o
   0   4   6      133.72      131.76      1.79 o
   1   4   6      439.42      481.70      4.39 o
   2   4   6       97.35       97.30      3.94 o
   3   4   6        5.64        8.29      1.86 o
   4   4   6        0.81        0.52      1.25 o
   5   4   6       62.22       60.05      2.85 o
   6   4   6       53.52       50.72      3.77 o
   7   4   6      199.16      192.85      8.12 o
   8   4   6        0.74        0.76      2.89 o
   9   4   6      126.15      128.13      8.25 o
  10   4   6        0.09       -1.44      3.65 o
 -11   5   6        0.38       -0.28      4.02 o
 -10   5   6       84.93       90.79     12.95 o
  -9   5   6        1.38        1.19      2.64 o
  -8   5   6        0.85        0.25      2.63 o
  -7   5   6       78.05       76.37      3.40 o
  -6   5   6       80.17       75.60      3.67 o
  -5   5   6        3.66        3.76      1.37 o
  -4   5   6      156.59      167.95      5.02 o
  -3   5   6       31.14       40.88      3.25 o
  -2   5   6        1.12        4.93      2.36 o
  -1   5   6       23.16       16.37      1.58 o
   0   5   6        7.47       10.32      1.29 o
   1   5   6      674.77      692.71      6.74 o
   2   5   6       37.29       37.10      2.04 o
   3   5   6       12.99       15.41      1.58 o
   4   5   6       40.04       36.07      3.36 o
   5   5   6        8.24        7.65      2.61 o
   6   5   6      155.01      145.80      8.56 o
   7   5   6        0.67        0.51      4.38 o
   8   5   6       11.83        9.05      4.95 o
   9   5   6        1.92        2.76      5.42 o
  10   5   6      101.45      107.74      9.18 o
 -11   6   6       28.42       33.20      6.95 o
 -10   6   6       48.49       51.03     10.19 o
  -9   6   6       12.66       14.53      4.02 o
  -8   6   6        6.26        8.60      2.88 o
  -7   6   6        1.70        2.97      2.10 o
  -6   6   6        1.14        0.65      1.92 o
  -5   6   6      220.17      178.07      4.67 o
  -4   6   6     1443.03     1280.07     14.78 o
  -3   6   6      585.40      547.56      9.94 o
  -2   6   6      115.83      131.29      5.50 o
  -1   6   6       16.64       16.32      3.29 o
   0   6   6      191.27      183.39      4.76 o
   1   6   6       28.24       33.10      1.45 o
   2   6   6      237.57      232.34      2.72 o
   3   6   6       19.73       18.81      1.69 o
   4   6   6        3.47        4.50      1.24 o
   5   6   6       53.46       54.74      6.35 o
   6   6   6       62.61       53.90      6.09 o
   7   6   6        0.97       -1.55      5.23 o
   8   6   6       10.16        4.74      4.86 o
   9   6   6       23.26       27.89      6.56 o
  10   6   6       10.78       14.91      6.99 o
 -10   7   6       23.11       26.31      4.09 o
  -9   7   6        0.97        1.02      3.11 o
  -8   7   6       49.17       55.37      3.51 o
  -7   7   6       32.23       31.61      3.53 o
  -6   7   6      100.62       78.55      4.58 o
  -5   7   6        0.27        0.38      1.70 o
  -4   7   6       14.97       11.08      2.73 o
  -3   7   6      911.09      855.77     12.85 o
  -2   7   6       46.32       47.78      4.33 o
  -1   7   6      181.99      180.38      7.05 o
   0   7   6      284.75      279.70      9.06 o
   1   7   6        6.36        8.93      1.53 o
   2   7   6      182.23      185.37      3.74 o
   3   7   6       18.96       15.99      1.27 o
   4   7   6       26.99       22.21      1.09 o
   5   7   6       29.96       29.48      5.16 o
   6   7   6        8.78        8.72      5.27 o
   7   7   6      291.03      296.77     12.90 o
   8   7   6       35.27       24.42      6.72 o
   9   7   6        0.14        0.71      6.21 o
 -10   8   6       12.21       11.41      4.42 o
  -9   8   6       58.94       64.11      5.01 o
  -8   8   6       49.83       55.71      3.67 o
  -7   8   6        2.52        3.50      2.32 o
  -6   8   6        3.52        2.73      1.94 o
  -5   8   6       33.39       47.52      3.53 o
  -4   8   6       96.31       89.58      8.89 o
  -3   8   6      160.88      152.77      4.23 o
  -2   8   6      131.50      121.82      4.42 o
  -1   8   6       34.46       31.46      3.12 o
   0   8   6      275.46      241.20      5.81 o
   1   8   6      893.91      812.03     11.79 o
   2   8   6        0.08        0.24      1.78 o
   3   8   6       55.90       58.04      2.61 o
   4   8   6        5.59        6.38      4.82 o
   5   8   6        1.12        0.46      5.14 o
   6   8   6        3.19       -0.18      4.80 o
   7   8   6       42.03       37.34      6.90 o
   8   8   6      373.79      381.76     15.70 o
   9   8   6        1.07        1.70      6.94 o
  -9   9   6       56.84       49.07      4.63 o
  -8   9   6      146.03      146.51      5.26 o
  -7   9   6       14.12       17.75      2.87 o
  -6   9   6       22.27       28.97      3.87 o
  -5   9   6        0.62       -0.23      1.96 o
  -4   9   6        9.65        8.33      2.00 o
  -3   9   6        7.06        9.21      2.47 o
  -2   9   6       26.77       29.76      1.76 o
  -1   9   6      296.55      301.65     12.36 o
   0   9   6      169.95      136.04      4.85 o
   1   9   6       69.57       78.61      3.88 o
   2   9   6      315.74      277.76      6.06 o
   3   9   6       20.81       17.83      5.49 o
   4   9   6      106.24      109.98      8.50 o
   5   9   6        5.07        3.01      5.60 o
   6   9   6       66.90       75.24      8.79 o
   7   9   6        0.74        1.58      6.99 o
   8   9   6       11.29       19.63      6.94 o
  -9  10   6       14.18       12.79      5.73 o
  -8  10   6      147.35      145.46      9.08 o
  -7  10   6        0.15        0.10      2.92 o
  -6  10   6       19.99       19.07      4.15 o
  -5  10   6      181.19      175.33      6.94 o
  -4  10   6       17.80       21.74      2.49 o
  -3  10   6       20.51       21.44      3.01 o
  -2  10   6       40.72       42.99      3.40 o
  -1  10   6        1.72        2.18      2.38 o
   0  10   6      376.95      345.18      9.30 o
   1  10   6       67.52       62.13      3.74 o
   2  10   6       22.40       17.76      2.55 o
   3  10   6       72.91       73.69      7.26 o
   4  10   6       62.31       69.60      8.02 o
   5  10   6        7.06        9.96      6.48 o
   6  10   6        7.69        9.60      5.32 o
   7  10   6       90.09       92.67      9.72 o
  -8  11   6       46.77       36.94      5.48 o
  -7  11   6       38.56       32.34      3.60 o
  -6  11   6       34.03       36.63      4.65 o
  -5  11   6        0.58        1.09      3.73 o
  -4  11   6      454.97      499.09      9.78 o
  -3  11   6       14.70       13.52      3.04 o
  -2  11   6        5.64        6.03      2.80 o
  -1  11   6        8.96        7.46      2.76 o
   0  11   6        9.59       10.49      2.75 o
   1  11   6        0.30        1.28      2.70 o
   2  11   6      129.98      132.08      8.90 o
   3  11   6       71.57       81.50      7.94 o
   4  11   6       47.64       60.45      7.91 o
   5  11   6       83.43       96.60      9.59 o
   6  11   6       57.58       58.18      8.29 o
  -7  12   6        2.83       -2.18      5.48 o
  -6  12   6        2.26        0.85      5.55 o
  -5  12   6       25.93       16.75      4.29 o
  -4  12   6        4.77        5.94      4.03 o
  -3  12   6      135.75      150.09      5.69 o
  -2  12   6        1.09        1.73      3.13 o
  -1  12   6        1.71        2.90      3.03 o
   0  12   6       56.66       47.04      5.71 o
   1  12   6        4.99        9.25      4.96 o
   2  12   6       54.88       64.16      7.70 o
   3  12   6       26.98       33.38      6.61 o
   4  12   6       37.25       33.57      7.75 o
   5  12   6       41.96       48.92      8.56 o
  -5  13   6       18.48       15.59      4.77 o
  -4  13   6      174.77      203.62      8.16 o
  -3  13   6       47.08       51.15      5.27 o
  -2  13   6        0.49        1.66      3.64 o
  -1  13   6      103.18      115.86      5.63 o
   0  13   6      120.77      131.35      8.52 o
   1  13   6        2.98        1.94      6.00 o
   2  13   6        0.75        2.30      6.52 o
   3  13   6        0.15       -0.89      7.50 o
   4  13   6       19.62       26.30      6.66 o
  -4  14   6        0.29        1.68      7.61 o
  -3  14   6       25.75       30.71      5.34 o
  -2  14   6        5.65        5.17      6.67 o
  -1  14   6      128.80      142.32      9.31 o
   0  14   6       29.74       30.49      6.10 o
   1  14   6       23.75       22.90      6.15 o
   2  14   6       18.55       21.00      7.02 o
   0  15   6       30.42       29.99      8.05 o
   1  15   6        0.04        1.14      7.38 o
 -11   0   7       82.90       84.53      5.24 o
  -9   0   7        3.33        2.98      1.95 o
  -7   0   7      107.29      103.89      3.62 o
  -5   0   7       41.55       39.36      1.31 o
  -3   0   7     1021.61      972.55     12.74 o
  -1   0   7      630.01      688.58     11.86 o
   1   0   7     1280.26     1339.39      8.81 o
   3   0   7      219.72      236.41      6.60 o
   5   0   7      191.82      185.15      3.82 o
   7   0   7       30.52       26.22      4.41 o
   9   0   7        5.56        8.16      4.90 o
 -12   1   7       48.26       52.81      4.73 o
 -11   1   7       72.23       82.16      4.36 o
 -10   1   7        1.35        1.17      2.38 o
  -9   1   7       13.12       15.83      1.63 o
  -8   1   7      542.62      517.44      5.38 o
  -7   1   7      139.81      142.73      2.65 o
  -6   1   7      623.33      534.90     13.11 o
  -5   1   7       74.76       68.65      2.41 o
  -4   1   7      318.24      318.79      4.78 o
  -3   1   7      121.33      125.17      2.55 o
  -2   1   7       56.49       52.21      1.88 o
  -1   1   7       87.38      101.62      2.38 o
   0   1   7     1034.16     1088.34      5.45 o
   1   1   7       50.84       55.74      1.44 o
   2   1   7      148.28      146.54      2.87 o
   3   1   7       96.97       97.84      2.61 o
   4   1   7      414.30      436.90      3.71 o
   5   1   7     2104.69     2233.45     13.36 o
   6   1   7      117.92      126.04      3.49 o
   7   1   7        4.19        6.21      1.79 o
   8   1   7       11.56       10.50      2.54 o
   9   1   7       38.78       40.62      4.09 o
  10   1   7        4.74        4.23      3.19 o
 -12   2   7       24.29       18.56      5.67 o
 -11   2   7        0.04        1.31      3.09 o
 -10   2   7       19.33       19.58      2.94 o
  -9   2   7       60.50       55.03      2.79 o
  -8   2   7      155.68      140.23      8.70 o
  -7   2   7      711.56      618.61     17.88 o
  -6   2   7      262.50      255.67      6.55 o
  -5   2   7        3.31        5.54      1.55 o
  -4   2   7        0.25        0.76      1.11 o
  -3   2   7      599.22      633.41      6.10 o
  -2   2   7      114.90      114.24      1.96 o
  -1   2   7       52.42       53.76      1.51 o
   0   2   7      125.47      135.49      2.54 o
   1   2   7      245.49      253.89      2.49 o
   2   2   7        6.12        5.89      0.59 o
   3   2   7      166.01      185.48      2.95 o
   4   2   7      241.50      262.91      7.55 o
   5   2   7      280.69      292.89      4.62 o
   6   2   7      112.90      108.39      3.38 o
   7   2   7        0.25        0.55      1.57 o
   8   2   7        0.54        0.23      2.60 o
   9   2   7        0.00       -0.12      3.16 o
  10   2   7        0.48        0.57      3.16 o
 -12   3   7       18.52       15.32      5.09 o
 -11   3   7       50.05       49.68      4.71 o
 -10   3   7       98.43      102.84      4.61 o
  -9   3   7        3.20        0.27      2.64 o
  -8   3   7       11.78        8.34      2.78 o
  -7   3   7        2.29        3.64      1.79 o
  -6   3   7      459.73      445.84      6.32 o
  -5   3   7      221.27      195.56      4.12 o
  -4   3   7       76.05       62.54      2.77 o
  -3   3   7        2.01        2.08      0.75 o
  -2   3   7       14.09       16.67      1.72 o
  -1   3   7      915.20      966.66      7.55 o
   0   3   7       88.86       93.02      2.05 o
   1   3   7      345.41      372.63      3.37 o
   2   3   7      129.93      131.70      2.45 o
   3   3   7       75.53       80.63      2.95 o
   4   3   7        0.23        0.16      1.09 o
   5   3   7       24.34       24.50      2.02 o
   6   3   7       47.90       53.20      3.60 o
   7   3   7       47.62       46.89      3.79 o
   8   3   7        0.51       -0.05      2.85 o
   9   3   7       53.59       56.20      4.43 o
  10   3   7       71.37       66.23      7.36 o
 -12   4   7       55.12       61.95      6.99 o
 -11   4   7       25.40       25.01      4.39 o
 -10   4   7        0.99        3.88      3.15 o
  -9   4   7      206.58      210.12      5.81 o
  -8   4   7       31.99       26.48      5.86 o
  -7   4   7       75.27       58.60      3.07 o
  -6   4   7       33.63       29.33      2.37 o
  -5   4   7      360.25      307.06      4.80 o
  -4   4   7       27.47       27.23      2.22 o
  -3   4   7        0.08        0.21      1.53 o
  -2   4   7      328.09      348.64      5.61 o
  -1   4   7       82.86       68.53      1.69 o
   0   4   7        1.86        1.92      0.59 o
   1   4   7       98.67       97.28      3.09 o
   2   4   7       78.25       76.71      2.92 o
   3   4   7      427.24      449.77     10.66 o
   4   4   7      102.24      106.44      3.66 o
   5   4   7       20.46       23.70      1.72 o
   6   4   7       32.40       35.38      3.35 o
   7   4   7       83.85       82.80      4.82 o
   8   4   7        2.94        5.34      3.30 o
   9   4   7       29.99       29.14      4.17 o
  10   4   7        2.55        0.95      5.44 o
 -11   5   7        9.87       11.38      4.32 o
 -10   5   7        9.87       10.78      3.50 o
  -9   5   7        1.16        0.14      2.94 o
  -8   5   7       76.69       76.77      4.42 o
  -7   5   7      245.78      241.93      5.49 o
  -6   5   7      201.63      163.94      4.36 o
  -5   5   7        1.44        2.74      1.43 o
  -4   5   7      165.05      160.93      3.22 o
  -3   5   7      363.00      344.32      6.04 o
  -2   5   7      524.00      518.98      7.11 o
  -1   5   7        6.09        8.18      1.52 o
   0   5   7       13.11       15.89      1.18 o
   1   5   7      179.99      176.18      4.49 o
   2   5   7       43.30       43.48      2.38 o
   3   5   7      101.57       95.50      3.18 o
   4   5   7       20.94       26.23      2.09 o
   5   5   7       17.17       13.73      4.27 o
   6   5   7       85.21       81.09      7.10 o
   7   5   7       52.40       56.82      6.71 o
   8   5   7       25.84       21.30      5.62 o
   9   5   7       48.66       48.83      7.41 o
  10   5   7        7.95       11.50      6.85 o
 -11   6   7       32.12       47.05      6.09 o
 -10   6   7        8.71        4.62      3.61 o
  -9   6   7       35.74       31.19      4.05 o
  -8   6   7        6.37        8.71      2.39 o
  -7   6   7        0.74        1.70      2.29 o
  -6   6   7       15.29       16.36      2.92 o
  -5   6   7       77.61       60.68      3.25 o
  -4   6   7      435.08      375.08      8.84 o
  -3   6   7       74.38       78.37      4.79 o
  -2   6   7      396.60      348.16      8.93 o
  -1   6   7        0.05        2.29      2.92 o
   0   6   7        8.50        8.55      1.50 o
   1   6   7        3.08        3.63      1.09 o
   2   6   7       23.98       31.79      4.41 o
   3   6   7        0.74        1.89      1.75 o
   4   6   7       53.33       56.84      6.02 o
   5   6   7      107.04      108.35      7.34 o
   6   6   7        4.18        3.77      4.97 o
   7   6   7      200.99      197.00     10.58 o
   8   6   7       83.67       81.58      8.47 o
   9   6   7       29.18       27.66      7.20 o
  10   6   7        0.22        1.78      7.46 o
 -11   7   7      127.77      141.11      8.37 o
 -10   7   7       53.31       64.16      5.01 o
  -9   7   7       60.87       57.98      4.76 o
  -8   7   7        2.03        1.09      2.36 o
  -7   7   7        2.73        2.97      2.35 o
  -6   7   7       29.79       29.33      2.30 o
  -5   7   7       95.78       59.38      3.45 o
  -4   7   7       36.12       26.98      3.36 o
  -3   7   7        9.20        3.55      2.92 o
  -2   7   7        0.01       -1.22      3.24 o
  -1   7   7      152.08      127.15      6.60 o
   0   7   7       78.48       70.90      5.63 o
   1   7   7      239.74      246.99      4.44 o
   2   7   7       80.99       79.66      2.11 o
   3   7   7      559.37      552.95     14.60 o
   4   7   7       54.82       56.08      6.29 o
   5   7   7       18.92       22.59      5.81 o
   6   7   7      218.99      219.39     11.02 o
   7   7   7      126.26      121.93      9.24 o
   8   7   7       21.87       24.32      6.35 o
   9   7   7      118.86      107.87      9.42 o
 -10   8   7        3.19       -1.02      5.27 o
  -9   8   7        3.05        3.51      3.59 o
  -8   8   7        5.78        9.55      2.62 o
  -7   8   7       53.97       53.11      3.59 o
  -6   8   7       25.38       21.16      2.36 o
  -5   8   7       16.23       18.91      2.19 o
  -4   8   7      174.59      168.67      5.15 o
  -3   8   7        1.33        2.03      2.72 o
  -2   8   7        3.70        0.93      3.22 o
  -1   8   7       69.81       63.37      5.48 o
   0   8   7      333.83      296.79     10.12 o
   1   8   7      157.93      157.94      8.16 o
   2   8   7      107.12      109.57      7.40 o
   3   8   7      326.56      328.47      5.83 o
   4   8   7       20.98       24.11      5.83 o
   5   8   7        6.87        4.17      5.37 o
   6   8   7       15.61       15.53      5.26 o
   7   8   7       23.88       23.17      5.61 o
   8   8   7       59.71       71.88      9.30 o
 -10   9   7        1.72        3.93      6.43 o
  -9   9   7        6.85        4.39      4.00 o
  -8   9   7       20.00       21.44      3.27 o
  -7   9   7        0.24        0.52      2.75 o
  -6   9   7        9.21        7.61      3.65 o
  -5   9   7       26.46       24.63      2.55 o
  -4   9   7        2.34        3.99      2.33 o
  -3   9   7        2.65       -0.19      2.27 o
  -2   9   7       22.84       24.86      3.05 o
  -1   9   7       10.60        6.82      2.60 o
   0   9   7       91.68       86.34      4.14 o
   1   9   7      312.61      274.73      6.50 o
   2   9   7        7.60       11.14      2.23 o
   3   9   7      337.15      321.60     12.62 o
   4   9   7        3.86        7.65      6.14 o
   5   9   7        0.02        3.66      5.99 o
   6   9   7       73.98       76.18      8.67 o
   7   9   7      115.09      120.96     10.38 o
   8   9   7       19.39       10.21      7.14 o
  -9  10   7      130.86      144.97      8.72 o
  -8  10   7      177.31      184.91      6.18 o
  -7  10   7       74.95       73.31      4.37 o
  -6  10   7       37.95       33.47      4.61 o
  -5  10   7       78.41       83.31      6.06 o
  -4  10   7        7.35       11.71      2.24 o
  -3  10   7       65.55       67.74      3.96 o
  -2  10   7       93.25       77.75      4.28 o
  -1  10   7        9.36        9.87      2.64 o
   0  10   7       74.92       62.20      3.93 o
   1  10   7        1.18        0.99      2.49 o
   2  10   7       41.40       53.58      6.33 o
   3  10   7       95.07       87.64      7.86 o
   4  10   7        1.38        2.17      5.08 o
   5  10   7        6.70        5.95      5.65 o
   6  10   7       59.05       62.61      8.23 o
   7  10   7       19.79       16.74      7.25 o
  -8  11   7       39.06       55.07      6.65 o
  -7  11   7        6.81       11.38      3.85 o
  -6  11   7        0.03        0.42      4.24 o
  -5  11   7        0.25        2.65      3.53 o
  -4  11   7        4.10        7.36      2.65 o
  -3  11   7        0.40       -0.74      5.85 o
  -2  11   7       11.87       14.09      3.00 o
  -1  11   7        0.21       -1.17      2.89 o
   0  11   7        0.15        0.96      2.87 o
   1  11   7        8.29        7.19      3.64 o
   2  11   7        0.32       -1.23      4.96 o
   3  11   7        2.07        4.52      6.08 o
   4  11   7        6.72        5.32      5.30 o
   5  11   7        0.76        1.64      5.86 o
   6  11   7        0.32        0.69      8.18 o
  -7  12   7        0.59       -0.29      5.96 o
  -6  12   7       34.57       35.36      5.39 o
  -5  12   7       37.68       37.73      5.01 o
  -4  12   7       58.43       68.40      5.28 o
  -3  12   7       49.91       48.83      3.96 o
  -2  12   7        3.63        4.64      3.19 o
  -1  12   7        0.09       -0.19      3.26 o
   0  12   7       39.86       37.62      3.68 o
   1  12   7       19.59       22.02      5.63 o
   2  12   7        6.78        7.74      5.78 o
   3  12   7       40.63       55.64      7.50 o
   4  12   7        0.00        0.20      6.02 o
   5  12   7        4.59        3.18      6.32 o
  -5  13   7       25.01       25.67      6.81 o
  -4  13   7        4.15        2.69      4.72 o
  -3  13   7       10.51        7.80      6.32 o
  -2  13   7       50.99       56.20      4.56 o
  -1  13   7       33.89       34.94      7.47 o
   0  13   7       11.21        4.65      5.64 o
   1  13   7       26.06       24.67      6.21 o
   2  13   7       12.86       10.77      5.84 o
   3  13   7       46.80       53.29      7.98 o
  -4  14   7        5.91       -1.20      8.68 o
  -3  14   7        1.51       -5.33      7.59 o
  -2  14   7       49.08       36.53      7.33 o
  -1  14   7        9.90        9.35      6.11 o
   0  14   7       42.52       50.43      6.88 o
   1  14   7       18.57       20.83      6.74 o
   2  14   7       67.28       66.41      8.38 o
 -10   0   8        0.05        1.93      4.12 o
  -8   0   8       99.98       97.82      3.45 o
  -6   0   8       22.67       22.84      1.39 o
  -4   0   8      121.64      130.08      3.25 o
  -2   0   8      146.11      154.12      6.75 o
   0   0   8        0.01        1.31      0.87 o
   2   0   8      136.42      128.73      3.39 o
   4   0   8      416.75      428.35      9.51 o
   6   0   8       66.58       63.89      3.46 o
   8   0   8        0.04       -1.25      2.64 o
  10   0   8        2.29        0.50      4.54 o
 -11   1   8        2.85        2.11      3.15 o
 -10   1   8       67.11       69.98      4.88 o
  -9   1   8        7.85       11.14      3.01 o
  -8   1   8       11.22       10.47      1.62 o
  -7   1   8      101.03       85.60      2.60 o
  -6   1   8       72.92       66.87      1.92 o
  -5   1   8      127.68      138.23      2.19 o
  -4   1   8      172.43      170.01      2.71 o
  -3   1   8      259.97      265.17      4.61 o
  -2   1   8       20.39       26.93      1.95 o
  -1   1   8        7.78        6.01      0.70 o
   0   1   8       85.49       95.49      1.88 o
   1   1   8      100.59      107.57      2.02 o
   2   1   8       64.67       68.56      2.26 o
   3   1   8       83.68       99.49      2.76 o
   4   1   8      238.58      261.10      3.08 o
   5   1   8      726.63      740.73      7.60 o
   6   1   8       43.87       40.37      2.42 o
   7   1   8      149.50      162.21      5.60 o
   8   1   8       86.78       83.44      3.79 o
   9   1   8       11.16        8.59      3.41 o
  10   1   8       78.02       71.13      5.31 o
 -11   2   8      120.24      128.73      5.38 o
 -10   2   8        1.81        4.03      2.97 o
  -9   2   8        1.19        3.96      2.81 o
  -8   2   8       18.00       16.89      3.15 o
  -7   2   8       55.53       56.17      3.74 o
  -6   2   8       57.31       41.79      2.43 o
  -5   2   8        2.35        1.76      1.56 o
  -4   2   8     1233.65     1146.44      9.07 o
  -3   2   8       43.07       37.38      0.83 o
  -2   2   8        0.00       -0.29      0.59 o
  -1   2   8       30.81       43.97      4.16 o
   0   2   8     1289.51     1359.42      8.13 o
   1   2   8      840.31      889.34      5.37 o
   2   2   8       11.73       14.57      1.06 o
   3   2   8       36.98       34.23      2.84 o
   4   2   8     1121.61     1155.16      8.95 o
   5   2   8      339.70      358.46      6.34 o
   6   2   8        2.14        4.53      1.67 o
   7   2   8       47.34       46.10      2.49 o
   8   2   8       68.43       74.52      4.56 o
   9   2   8       16.87       17.21      3.60 o
  10   2   8        5.33        4.82      3.75 o
 -12   3   8        0.27        2.26      7.81 o
 -11   3   8        2.20        2.10      3.07 o
 -10   3   8        4.24        7.22      2.58 o
  -9   3   8       22.65       29.77      3.70 o
  -8   3   8       69.66       78.18      4.49 o
  -7   3   8        0.12       -0.96      1.81 o
  -6   3   8       24.18       21.62      2.16 o
  -5   3   8      359.79      363.88      5.63 o
  -4   3   8      137.89      120.12      3.32 o
  -3   3   8      122.59      123.22      2.09 o
  -2   3   8        2.33        0.92      0.84 o
  -1   3   8       65.31       74.99      3.15 o
   0   3   8      158.22      168.60      2.84 o
   1   3   8      282.26      300.67      3.63 o
   2   3   8      282.87      276.44     11.13 o
   3   3   8      167.78      168.49      5.71 o
   4   3   8       21.88       26.61      2.01 o
   5   3   8        1.51        1.65      1.51 o
   6   3   8       70.04       69.85      2.74 o
   7   3   8       35.78       34.10      3.48 o
   8   3   8       16.65       12.09      3.51 o
   9   3   8       77.29       72.34      5.21 o
 -11   4   8       89.89       90.19     14.23 o
 -10   4   8        6.50        5.43      2.77 o
  -9   4   8        0.05        0.33      3.05 o
  -8   4   8       13.28       20.02      3.22 o
  -7   4   8        0.43        1.09      1.97 o
  -6   4   8        1.70        2.55      1.80 o
  -5   4   8      348.52      290.56      6.19 o
  -4   4   8       51.44       39.37      2.18 o
  -3   4   8        7.96       12.71      1.99 o
  -2   4   8       14.21       15.57      2.84 o
  -1   4   8      440.01      432.38      3.63 o
   0   4   8        5.25        3.72      1.23 o
   1   4   8      366.03      377.90     11.36 o
   2   4   8       87.45       88.71      5.60 o
   3   4   8      260.10      257.28      9.12 o
   4   4   8        5.77        5.42      1.50 o
   5   4   8       12.95       13.38      2.29 o
   6   4   8       23.90       25.20      3.27 o
   7   4   8       47.93       49.07      4.03 o
   8   4   8       16.80       17.92      3.69 o
   9   4   8       17.77       20.31      3.97 o
 -11   5   8       98.68       99.19      6.16 o
 -10   5   8        9.56       11.84      3.93 o
  -9   5   8       15.92       18.75      3.69 o
  -8   5   8       25.54       27.94      2.84 o
  -7   5   8        1.91        1.40      2.07 o
  -6   5   8       37.63       38.52      2.68 o
  -5   5   8       58.27       48.60      2.32 o
  -4   5   8        5.45        2.55      1.29 o
  -3   5   8       23.18       21.99      2.33 o
  -2   5   8       22.72       20.44      2.24 o
  -1   5   8      306.08      313.36      8.74 o
   0   5   8      496.55      486.71      4.67 o
   1   5   8       73.41       70.13      3.27 o
   2   5   8        5.90        8.01      3.63 o
   3   5   8      176.27      168.61      8.27 o
   4   5   8        0.25       -0.53      4.15 o
   5   5   8        4.00        2.80      3.69 o
   6   5   8       13.50       11.52      4.49 o
   7   5   8        0.21       -0.75      4.28 o
   8   5   8       87.46       89.26      8.09 o
   9   5   8        0.66       -4.19      6.31 o
  10   5   8        6.10        6.58      8.01 o
 -11   6   8        3.60        1.25      6.09 o
 -10   6   8        2.77        5.49      3.61 o
  -9   6   8        3.01        1.10      3.14 o
  -8   6   8      185.05      193.45      5.54 o
  -7   6   8       38.89       40.55      4.72 o
  -6   6   8       28.22       28.69      2.40 o
  -5   6   8        4.88        1.86      2.09 o
  -4   6   8       73.43       73.55      4.71 o
  -3   6   8      256.05      184.46      7.04 o
  -2   6   8     2669.61     2517.88     24.10 o
  -1   6   8       58.44       59.89      4.84 o
   0   6   8       96.02      100.77      3.15 o
   1   6   8      311.01      294.60      4.49 o
   2   6   8       88.22       77.39      6.08 o
   3   6   8       19.42       20.97      4.41 o
   4   6   8       11.04       10.77      4.08 o
   5   6   8        0.77        2.16      4.86 o
   6   6   8       23.32       23.40      5.32 o
   7   6   8       48.47       51.49      6.77 o
   8   6   8       18.50       19.55      6.13 o
   9   6   8       11.12        7.63      7.37 o
 -10   7   8        0.09        0.93      4.09 o
  -9   7   8       35.80       33.18      4.14 o
  -8   7   8       23.18       27.28      3.11 o
  -7   7   8        2.26        3.70      2.53 o
  -6   7   8        0.02        2.46      1.85 o
  -5   7   8       36.06       32.89      4.25 o
  -4   7   8      590.26      509.90     11.13 o
  -3   7   8        8.69       13.62      3.44 o
  -2   7   8      105.43       92.93      5.81 o
  -1   7   8      887.34      841.08     15.33 o
   0   7   8       52.30       51.61      5.40 o
   1   7   8      194.05      190.52      3.90 o
   2   7   8       44.19       61.05      6.04 o
   3   7   8        4.36        0.46      3.92 o
   4   7   8       52.74       48.06      5.74 o
   5   7   8        0.00       -0.75      4.48 o
   6   7   8        4.45        0.54      5.60 o
   7   7   8       63.78       59.39      7.81 o
   8   7   8        5.42       10.65      6.10 o
   9   7   8      145.06      146.21     10.96 o
 -10   8   8       15.10       20.27      5.53 o
  -9   8   8       26.24       24.45      4.17 o
  -8   8   8        1.27       -0.09      2.72 o
  -7   8   8       38.71       37.06      3.49 o
  -6   8   8        4.31        4.36      1.81 o
  -5   8   8       23.94       28.69      2.94 o
  -4   8   8        8.66        9.56      3.20 o
  -3   8   8        0.14        4.39      3.10 o
  -2   8   8      305.63      270.80      9.05 o
  -1   8   8      107.82      105.76      6.59 o
   0   8   8       59.28       62.85      6.09 o
   1   8   8       53.61       53.18      5.79 o
   2   8   8      339.16      335.20     11.85 o
   3   8   8      366.82      326.92     12.40 o
   4   8   8        1.02        5.54      5.15 o
   5   8   8        1.80        4.68      5.66 o
   6   8   8        1.18        0.75      4.90 o
   7   8   8        0.03       -0.87      5.48 o
   8   8   8        0.00       -4.93      7.75 o
  -9   9   8        2.62        1.20      4.30 o
  -8   9   8      122.00      140.72      5.50 o
  -7   9   8      116.36      112.25      4.79 o
  -6   9   8      145.61      148.72      6.49 o
  -5   9   8        1.65        1.20      2.28 o
  -4   9   8        7.78       13.36      2.63 o
  -3   9   8       29.61       28.84      3.12 o
  -2   9   8        8.66       13.47      3.69 o
  -1   9   8       26.58       19.19      4.23 o
   0   9   8        4.14        6.08      4.07 o
   1   9   8      257.74      283.97      6.71 o
   2   9   8       48.80       46.17      3.22 o
   3   9   8       47.77       40.54      6.23 o
   4   9   8      222.01      198.53     10.99 o
   5   9   8        7.04        4.85      5.95 o
   6   9   8        0.04        0.18      5.25 o
   7   9   8        6.61        6.12      6.13 o
  -9  10   8      146.08      155.09      9.62 o
  -8  10   8       28.17       28.18      3.72 o
  -7  10   8       61.63       62.73      4.30 o
  -6  10   8       30.17       32.50      4.57 o
  -5  10   8        4.34        4.19      2.53 o
  -4  10   8       25.71       29.87      3.59 o
  -3  10   8      133.12      153.20      5.64 o
  -2  10   8       62.71       61.41      4.93 o
  -1  10   8        1.37        2.32      2.72 o
   0  10   8        4.94        4.74      2.76 o
   1  10   8        0.13        2.82      2.57 o
   2  10   8      261.71      232.38     11.03 o
   3  10   8       57.10       50.79      7.37 o
   4  10   8       11.64        8.74      5.39 o
   5  10   8        3.62        8.19      5.75 o
   6  10   8        2.54        3.08      7.39 o
  -8  11   8       38.88       49.58      6.41 o
  -7  11   8        8.71        9.56      3.29 o
  -6  11   8       25.03       26.51      4.46 o
  -5  11   8       21.68       15.73      5.79 o
  -4  11   8       23.96       24.54      3.25 o
  -3  11   8       23.47       23.18      3.35 o
  -2  11   8      140.37      156.93      5.97 o
  -1  11   8       18.55       23.62      3.43 o
   0  11   8        4.03        3.68      3.52 o
   1  11   8        0.60        0.30      4.92 o
   2  11   8       11.75        7.57      5.51 o
   3  11   8       14.32       17.85      5.52 o
   4  11   8       14.79       15.26      6.96 o
   5  11   8       36.18       38.63      8.17 o
  -7  12   8       17.93       21.24      6.56 o
  -6  12   8        0.39       -2.39      6.53 o
  -5  12   8        0.03        1.70      4.89 o
  -4  12   8        9.92       10.03      4.09 o
  -3  12   8        2.30        4.09      3.43 o
  -2  12   8      117.20      118.39      6.49 o
  -1  12   8       14.99       14.26      3.37 o
   0  12   8        0.00       -0.73      5.28 o
   1  12   8        9.52        7.96      4.96 o
   2  12   8        2.68        3.66      5.43 o
   3  12   8        0.07        0.03      6.16 o
   4  12   8      144.44      174.49     11.85 o
  -5  13   8        0.25       -5.62      7.68 o
  -4  13   8        2.14        5.88      7.56 o
  -3  13   8       15.71        9.45      6.93 o
  -2  13   8       85.64      108.29      5.61 o
  -1  13   8       28.88       32.29      5.73 o
   0  13   8       29.07       27.24      6.80 o
   1  13   8      103.22       99.10      8.51 o
   2  13   8      160.12      172.68     11.02 o
   3  13   8        0.88        0.19      6.43 o
  -3  14   8        1.71        5.63      7.94 o
  -1  14   8       81.32      105.52      8.33 o
   0  14   8        0.25        1.24      7.26 o
   1  14   8       48.51       52.44      7.46 o
 -11   0   9       89.02       96.92      8.34 o
  -9   0   9      426.24      466.47     14.32 o
  -7   0   9        0.01        1.69      3.61 o
  -5   0   9        0.96        0.53      1.39 o
  -3   0   9       22.64       19.08      2.19 o
  -1   0   9      647.87      642.80      7.63 o
   1   0   9      510.27      550.13      7.73 o
   3   0   9      291.71      284.40      5.87 o
   5   0   9       35.21       36.28      2.91 o
   7   0   9       22.07       22.66      3.99 o
   9   0   9        2.93        1.69      3.90 o
 -11   1   9       27.43       24.79      3.51 o
 -10   1   9       43.52       53.03      4.58 o
  -9   1   9       11.74       13.85      3.32 o
  -8   1   9       55.43       52.23      3.99 o
  -7   1   9       43.66       42.67      3.74 o
  -6   1   9      783.64      715.25      7.98 o
  -5   1   9      495.03      467.84      6.43 o
  -4   1   9      504.13      438.73      4.69 o
  -3   1   9        4.75        4.61      1.50 o
  -2   1   9      392.18      402.19      4.54 o
  -1   1   9       89.47      102.66      1.80 o
   0   1   9        5.09        5.64      0.92 o
   1   1   9       78.54       87.26      2.01 o
   2   1   9      156.59      155.23      2.57 o
   3   1   9        0.52        0.98      1.55 o
   4   1   9       25.33       27.35      2.08 o
   5   1   9        2.24        2.45      1.75 o
   6   1   9      172.79      167.83      4.23 o
   7   1   9      784.21      778.02     16.50 o
   8   1   9       17.15       15.36      2.69 o
   9   1   9        0.30        0.18      3.01 o
 -11   2   9        9.79        9.41      3.56 o
 -10   2   9       15.88       16.84      3.82 o
  -9   2   9       49.99       52.61      4.54 o
  -8   2   9       38.83       36.05      4.12 o
  -7   2   9        2.34        2.34      1.06 o
  -6   2   9      187.99      170.66      4.25 o
  -5   2   9     1050.28      956.62      8.74 o
  -4   2   9      706.88      664.18      7.32 o
  -3   2   9       30.90       30.08      1.10 o
  -2   2   9       61.91       50.57      2.69 o
  -1   2   9      239.09      246.68      4.05 o
   0   2   9       10.90        8.82      1.40 o
   1   2   9       63.36       62.40      2.28 o
   2   2   9       72.97       82.90      2.33 o
   3   2   9       45.59       46.37      2.09 o
   4   2   9       11.08       10.52      1.84 o
   5   2   9        1.34        1.56      1.73 o
   6   2   9      270.62      272.60      5.67 o
   7   2   9      246.23      246.74      8.25 o
   8   2   9      113.65      110.40      5.40 o
   9   2   9        8.20       11.71      3.80 o
 -11   3   9       71.19       69.89      4.53 o
 -10   3   9       21.41       23.03      3.85 o
  -9   3   9        9.90        8.68      3.17 o
  -8   3   9      102.64      100.21      4.94 o
  -7   3   9       12.89       11.53      2.10 o
  -6   3   9       44.24       27.26      2.39 o
  -5   3   9      843.61      769.50      7.05 o
  -4   3   9      407.89      402.51      5.87 o
  -3   3   9        4.96        4.91      0.51 o
  -2   3   9       53.47       55.48      2.56 o
  -1   3   9        0.38        0.30      0.86 o
   0   3   9        0.58        0.54      1.35 o
   1   3   9       20.77       24.11      1.48 o
   2   3   9        1.58        1.56      0.66 o
   3   3   9       22.66       23.42      1.97 o
   4   3   9      147.28      142.48      3.67 o
   5   3   9       15.98       21.20      2.01 o
   6   3   9       13.47       12.15      2.13 o
   7   3   9        0.22        0.36      2.97 o
   8   3   9        6.61        6.95      3.26 o
   9   3   9        1.85       -0.52      3.89 o
 -11   4   9        9.97       16.88      6.09 o
 -10   4   9       26.29       35.25      3.53 o
  -9   4   9      155.40      155.18      6.41 o
  -8   4   9        8.68       13.76      2.66 o
  -7   4   9       31.03       34.81      2.75 o
  -6   4   9        9.23        5.86      1.98 o
  -5   4   9      224.36      202.18      3.93 o
  -4   4   9       11.10       11.61      1.18 o
  -3   4   9       22.78       14.39      2.30 o
  -2   4   9       91.04       82.34      2.52 o
  -1   4   9      251.37      245.45      2.74 o
   0   4   9      497.63      515.59      4.96 o
   1   4   9       71.79       73.15      2.50 o
   2   4   9       60.84       76.95      5.86 o
   3   4   9        2.84        0.12      3.59 o
   4   4   9        1.98        1.20      1.81 o
   5   4   9        0.30       -0.42      1.64 o
   6   4   9       34.29       28.16      3.68 o
   7   4   9        5.01        5.81      3.20 o
   8   4   9       10.65        9.16      3.69 o
   9   4   9        3.33        1.14      3.61 o
 -11   5   9       71.95       89.44      7.69 o
 -10   5   9        4.26        3.34      4.03 o
  -9   5   9        2.19        6.33      4.18 o
  -8   5   9        5.77        7.62      2.39 o
  -7   5   9       13.69       11.80      2.36 o
  -6   5   9      168.46      151.51      4.44 o
  -5   5   9       58.70       57.72      2.53 o
  -4   5   9      442.93      391.02     12.24 o
  -3   5   9       31.86       38.12      2.86 o
  -2   5   9       53.79       50.06      2.96 o
  -1   5   9      184.75      183.46      4.61 o
   0   5   9      396.50      382.71      5.58 o
   1   5   9      124.42      131.86      7.00 o
   2   5   9        1.43       -0.19      3.72 o
   3   5   9       50.23       56.96      5.56 o
   4   5   9        4.19        5.45      4.19 o
   5   5   9       30.17       34.60      5.22 o
   6   5   9        2.80        6.21      5.05 o
   7   5   9       46.32       45.46      6.84 o
   8   5   9       47.60       47.54      6.20 o
   9   5   9        0.41        0.25      6.30 o
 -10   6   9      166.73      171.64      7.55 o
  -9   6   9       16.04       18.67      3.90 o
  -8   6   9       23.00       23.08      4.04 o
  -7   6   9        3.80        6.21      2.75 o
  -6   6   9      105.37      109.99      3.79 o
  -5   6   9       24.18       29.24      3.12 o
  -4   6   9       31.53       20.61      3.71 o
  -3   6   9      128.17      113.21      6.10 o
  -2   6   9      129.52      116.73      6.60 o
  -1   6   9       12.74       20.36      4.28 o
   0   6   9       88.95       74.47      4.70 o
   1   6   9      126.33      130.29      7.61 o
   2   6   9       18.69       16.65      4.46 o
   3   6   9        0.14        0.80      4.01 o
   4   6   9       53.12       53.08      6.10 o
   5   6   9       77.91       78.12      6.91 o
   6   6   9       22.62       24.14      5.72 o
   7   6   9       33.24       37.15      6.37 o
   8   6   9       16.89        8.55      6.52 o
   9   6   9       59.30       63.26      8.17 o
 -10   7   9       14.49       14.47      5.59 o
  -9   7   9       89.22       91.41     10.51 o
  -8   7   9       33.55       36.98      4.01 o
  -7   7   9      213.10      204.02      6.83 o
  -6   7   9       12.21       15.79      2.31 o
  -5   7   9        9.40        7.99      2.49 o
  -4   7   9       36.72       34.81      4.21 o
  -3   7   9      205.10      156.13      7.10 o
  -2   7   9      276.34      259.17      9.07 o
  -1   7   9        9.16       12.53      4.07 o
   0   7   9       57.58       52.08      5.42 o
   1   7   9       67.65       66.20      5.95 o
   2   7   9      135.20      128.35      8.01 o
   3   7   9      303.62      304.47     11.68 o
   4   7   9       14.05       14.11      5.07 o
   5   7   9       85.43       76.38      7.21 o
   6   7   9       18.80       12.39      5.98 o
   7   7   9        1.95        2.16      6.08 o
   8   7   9      188.81      187.04     11.54 o
  -9   8   9        0.00       -1.03      3.29 o
  -8   8   9        1.71        1.86      2.74 o
  -7   8   9       13.55       17.98      3.00 o
  -6   8   9        0.78        3.38      2.25 o
  -5   8   9       11.32       12.01      2.84 o
  -4   8   9        3.14        6.91      3.39 o
  -3   8   9       15.68       13.41      3.68 o
  -2   8   9      153.25      145.89      7.29 o
  -1   8   9        1.12       -0.05      3.69 o
   0   8   9       38.07       40.87      5.09 o
   1   8   9        1.50        0.66      4.26 o
   2   8   9      201.98      187.63      9.49 o
   3   8   9       44.46       40.18      6.79 o
   4   8   9       42.01       32.49      6.33 o
   5   8   9      364.39      373.36     14.51 o
   6   8   9        0.68        2.37      5.24 o
   7   8   9       23.63       28.08      6.69 o
  -9   9   9       87.10       77.52      7.25 o
  -8   9   9        1.37        1.39      3.40 o
  -7   9   9       98.98      108.53      4.88 o
  -6   9   9        6.71       10.95      4.19 o
  -5   9   9        9.84       10.66      2.74 o
  -4   9   9       32.28       35.23      4.62 o
  -3   9   9       25.98       29.96      4.42 o
  -2   9   9        7.66        6.39      3.78 o
  -1   9   9       29.10       29.69      4.86 o
   0   9   9       22.72       34.70      5.53 o
   1   9   9        1.49        0.91      4.82 o
   2   9   9      135.33      129.38      8.61 o
   3   9   9      149.84      140.36      9.07 o
   4   9   9        1.47        3.69      6.19 o
   5   9   9        3.32        3.29      6.14 o
   6   9   9        0.12        3.15      6.25 o
   7   9   9       26.21       34.87      7.43 o
  -8  10   9       95.38      101.74      7.86 o
  -7  10   9        7.86       12.42      3.27 o
  -6  10   9       70.50       91.82      7.11 o
  -5  10   9        3.30        4.13      2.77 o
  -4  10   9       64.34       65.79      4.38 o
  -3  10   9      261.76      278.95     11.55 o
  -2  10   9        3.86        7.10      2.83 o
  -1  10   9        0.90        3.15      2.77 o
   0  10   9       94.46       95.91      6.92 o
   1  10   9       41.53       38.82      5.48 o
   2  10   9      167.15      180.07     10.34 o
   3  10   9        1.43        2.89      5.33 o
   4  10   9        9.58        2.92      6.36 o
   5  10   9       83.13      109.20      9.72 o
   6  10   9       10.53       10.06      5.97 o
  -7  11   9      372.17      396.65     14.61 o
  -6  11   9        0.16       -0.80      3.99 o
  -5  11   9        9.16       -1.69      4.33 o
  -4  11   9       16.27       12.28      3.42 o
  -3  11   9       10.16       11.47      3.30 o
  -2  11   9       77.23       81.83     10.50 o
  -1  11   9        0.01        0.14      3.22 o
   0  11   9        0.70        2.66      3.22 o
   1  11   9       59.03       62.08      7.36 o
   2  11   9        3.37        1.02      5.67 o
   3  11   9       17.21       19.08      6.82 o
   4  11   9       44.79       47.00      6.67 o
   5  11   9       42.31       43.21      7.17 o
  -5  12   9       63.81       63.72      5.73 o
  -4  12   9        0.02       -0.69      4.19 o
  -3  12   9      168.72      190.27      6.79 o
  -2  12   9       27.40       33.25      4.07 o
  -1  12   9        0.14       -0.17      3.54 o
   0  12   9       51.90       57.87      7.15 o
   1  12   9        0.00        4.81      5.41 o
   2  12   9        3.79        4.41      6.69 o
   3  12   9        1.71       -0.33      6.74 o
  -4  13   9        3.25        0.14      7.95 o
  -3  13   9      112.92      118.32      9.22 o
  -2  13   9       39.89       36.63      4.45 o
  -1  13   9        6.95        7.27      6.18 o
   0  13   9       95.37       97.65      9.13 o
   1  13   9       72.69       76.72      8.27 o
   2  13   9        0.22       -0.02      7.48 o
  -1  14   9       13.87       11.50      7.45 o
   0  14   9       23.53       25.09      7.84 o
 -10   0  10       36.39       53.57      7.01 o
  -8   0  10       21.49       23.39      4.70 o
  -6   0  10      265.24      234.17      8.97 o
  -4   0  10      174.92      171.81      4.08 o
  -2   0  10      164.77      161.88      4.50 o
   0   0  10        4.28        5.05      1.05 o
   2   0  10        0.04        1.20      1.78 o
   4   0  10        6.83        4.69      2.12 o
   6   0  10      101.06       98.79      6.23 o
   8   0  10       35.77       30.61      5.88 o
 -11   1  10       98.07      109.14      6.41 o
 -10   1  10        6.71        6.27      3.63 o
  -9   1  10        0.00       -1.56      3.01 o
  -8   1  10       60.84       64.34      4.29 o
  -7   1  10       25.81       20.87      3.16 o
  -6   1  10        9.75        6.65      1.67 o
  -5   1  10      120.93       98.64      3.16 o
  -4   1  10       38.12       34.91      1.78 o
  -3   1  10       76.67       84.97      2.92 o
  -2   1  10      167.24      163.70      3.51 o
  -1   1  10       60.40       67.97      1.62 o
   0   1  10       15.11       21.83      1.25 o
   1   1  10        0.77        1.26      0.96 o
   2   1  10      412.72      420.06      4.29 o
   3   1  10       37.03       39.16      1.63 o
   4   1  10        6.89        8.67      1.81 o
   5   1  10       52.48       56.79      2.82 o
   6   1  10      132.71      129.61      3.49 o
   7   1  10      195.85      200.39      6.74 o
   8   1  10       14.63       19.00      2.87 o
   9   1  10       39.73       45.60      4.90 o
 -11   2  10        7.61        8.68      4.38 o
 -10   2  10        3.81        5.02      3.38 o
  -9   2  10       61.51       67.84      4.95 o
  -8   2  10        8.13        7.08      2.66 o
  -7   2  10       16.21       18.88      2.60 o
  -6   2  10       98.00       86.84      3.32 o
  -5   2  10       26.59       25.07      2.22 o
  -4   2  10      316.81      276.97      5.15 o
  -3   2  10       40.51       38.31      2.26 o
  -2   2  10      245.04      231.92      5.22 o
  -1   2  10       65.22       63.18      3.00 o
   0   2  10       53.64       60.84      2.29 o
   1   2  10       30.03       34.68      1.83 o
   2   2  10      968.61     1033.58      7.10 o
   3   2  10      126.26      135.42      2.13 o
   4   2  10        9.16        8.67      1.97 o
   5   2  10       16.00       16.28      2.16 o
   6   2  10      510.95      506.80      9.47 o
   7   2  10      303.68      299.39      7.94 o
   8   2  10        2.81        1.71      2.84 o
   9   2  10        5.59        5.10      3.48 o
 -11   3  10       26.58       33.56      4.82 o
 -10   3  10        8.07        8.26      3.92 o
  -9   3  10        4.90        6.07      3.41 o
  -8   3  10      129.78      125.93      5.72 o
  -7   3  10        1.62        1.06      2.05 o
  -6   3  10       17.39       16.50      2.19 o
  -5   3  10        0.08        0.08      1.58 o
  -4   3  10        0.08        1.17      0.71 o
  -3   3  10      207.89      219.87      3.06 o
  -2   3  10        0.53        1.58      1.87 o
  -1   3  10       40.20       42.77      2.64 o
   0   3  10      144.10      150.99      4.59 o
   1   3  10       42.54       45.74      3.56 o
   2   3  10        0.25        3.04      1.38 o
   3   3  10        0.41        0.73      1.70 o
   4   3  10      471.46      477.07      9.91 o
   5   3  10       58.09       62.34      3.22 o
   6   3  10       45.36       43.23      4.06 o
   7   3  10        5.08        3.65      3.36 o
   8   3  10       15.15       10.55      3.62 o
   9   3  10       37.78       42.69      7.22 o
 -10   4  10       92.83       98.68      6.31 o
  -9   4  10       77.95       86.60      5.36 o
  -8   4  10       74.10       83.98      3.95 o
  -7   4  10        0.26        1.45      2.18 o
  -6   4  10       64.83       48.06      2.90 o
  -5   4  10        3.26        4.72      1.75 o
  -4   4  10      400.25      337.73      9.64 o
  -3   4  10      328.76      292.68      2.96 o
  -2   4  10        0.86        1.75      1.21 o
  -1   4  10       49.69       50.84      1.57 o
   0   4  10       69.76       73.28      2.21 o
   1   4  10      209.70      210.02      4.10 o
   2   4  10      162.36      163.14      7.80 o
   3   4  10       53.30       47.85      5.51 o
   4   4  10       37.18       40.28      2.90 o
   5   4  10       59.69       53.69      2.76 o
   6   4  10        0.57       -1.09      3.23 o
   7   4  10       14.05        7.02      3.37 o
   8   4  10       51.79       54.87      4.58 o
   9   4  10       12.65        3.67      6.45 o
 -10   5  10       71.72       89.62      8.74 o
  -9   5  10       39.87       47.37      4.60 o
  -8   5  10       77.91       73.57      4.68 o
  -7   5  10       21.21       23.62      2.74 o
  -6   5  10       31.27       37.43      2.84 o
  -5   5  10        1.48        2.34      1.69 o
  -4   5  10        0.31       -0.19      2.11 o
  -3   5  10        0.77        1.09      2.02 o
  -2   5  10      256.90      233.34      5.62 o
  -1   5  10      278.05      261.59      6.76 o
   0   5  10      129.50      113.54      8.38 o
   1   5  10      156.24      158.48      7.80 o
   2   5  10      132.15      131.07      7.50 o
   3   5  10       30.04       26.62      4.84 o
   4   5  10       23.40       15.63      4.45 o
   5   5  10       14.84       21.35      5.22 o
   6   5  10        0.27        1.48      4.58 o
   7   5  10        1.98        1.72      5.28 o
   8   5  10        2.98        0.07      5.64 o
   9   5  10        1.59       -1.95      7.16 o
 -10   6  10       47.48       52.16      6.76 o
  -9   6  10       49.82       48.00      5.08 o
  -8   6  10       10.46       13.12      3.20 o
  -7   6  10        2.11        3.40      3.52 o
  -6   6  10       27.92       30.99      2.38 o
  -5   6  10       29.86       29.52      2.31 o
  -4   6  10        0.09        0.23      2.37 o
  -3   6  10       43.24       31.74      3.05 o
  -2   6  10        6.59        4.05      3.44 o
  -1   6  10      144.51      119.68      6.76 o
   0   6  10      804.28      846.59     16.56 o
   1   6  10       16.69       11.43      4.18 o
   2   6  10       76.47       72.41      6.49 o
   3   6  10      371.86      385.81     12.76 o
   4   6  10      193.96      201.47     10.09 o
   5   6  10       19.78       19.66      5.19 o
   6   6  10       33.99       26.70      6.25 o
   7   6  10        5.12        3.58      5.70 o
   8   6  10       64.41       63.13      8.17 o
  -9   7  10       39.89       46.70      3.98 o
  -8   7  10        7.00        8.74      2.93 o
  -7   7  10       19.14       16.56      3.45 o
  -6   7  10       67.43       72.31      3.57 o
  -5   7  10       10.11       10.41      2.83 o
  -4   7  10        2.45        4.45      3.38 o
  -3   7  10        8.44       12.79      3.73 o
  -2   7  10      263.57      241.56      9.07 o
  -1   7  10       35.08       31.54      5.12 o
   0   7  10       93.23       82.38      6.69 o
   1   7  10      473.25      472.43     13.53 o
   2   7  10       74.52       71.42      7.05 o
   3   7  10       33.14       26.35      5.19 o
   4   7  10       10.11        9.62      5.03 o
   5   7  10       19.55       29.25      5.79 o
   6   7  10       34.76       38.28      6.84 o
   7   7  10       13.35        8.08      6.32 o
   8   7  10        3.02       -1.39      7.98 o
  -9   8  10        0.01       -1.17      3.97 o
  -8   8  10        6.48        7.10      2.91 o
  -7   8  10       29.85       34.04      3.67 o
  -6   8  10        2.57        3.97      2.40 o
  -5   8  10       42.55       40.17      5.60 o
  -4   8  10        0.55        2.36      3.60 o
  -3   8  10        2.38        3.39      3.74 o
  -2   8  10       11.29        8.53      3.84 o
  -1   8  10        3.02        0.47      3.37 o
   0   8  10       32.38       29.57      5.69 o
   1   8  10        2.19        0.48      5.03 o
   2   8  10       46.34       41.15      6.26 o
   3   8  10        6.47        5.23      4.64 o
   4   8  10      451.84      455.49     15.50 o
   5   8  10       78.24       86.93      8.62 o
   6   8  10       27.50       31.62      7.06 o
   7   8  10        2.01        6.74      7.38 o
  -8   9  10       24.74       27.75      4.52 o
  -7   9  10        0.01        0.26      2.86 o
  -6   9  10       10.92       14.18      2.47 o
  -5   9  10       81.30       80.80      6.98 o
  -4   9  10       62.86       64.67      5.80 o
  -3   9  10        8.76        4.95      3.96 o
  -2   9  10       47.31       60.31      5.90 o
  -1   9  10        0.75       -0.63      3.97 o
   0   9  10       65.66       69.34      6.54 o
   1   9  10        0.00        2.63      4.36 o
   2   9  10        2.15        0.48      4.35 o
   3   9  10      110.32      109.75      9.01 o
   4   9  10        3.03        4.32      5.49 o
   5   9  10       36.42       30.31      6.39 o
   6   9  10       43.27       48.87      8.61 o
  -7  10  10      278.91      322.38      8.07 o
  -6  10  10       16.58       14.92      4.47 o
  -5  10  10       53.17       56.95      3.84 o
  -4  10  10       23.37       21.74      3.39 o
  -3  10  10        5.51        7.70      3.28 o
  -2  10  10        9.63       13.29      4.65 o
  -1  10  10       24.49       28.41      5.83 o
   0  10  10        4.06        8.59      2.98 o
   1  10  10        0.26        0.99      5.32 o
   2  10  10       26.30       34.44      5.93 o
   3  10  10        9.63       13.56      6.37 o
   4  10  10      173.22      167.50     10.75 o
   5  10  10       21.13       12.22      5.92 o
  -6  11  10      107.20      120.34      7.02 o
  -5  11  10       14.41       23.14      4.75 o
  -4  11  10        4.39        6.42      3.77 o
  -3  11  10        5.22        2.31      3.43 o
  -2  11  10       68.13       72.26      4.80 o
  -1  11  10       10.15       12.17      3.53 o
   0  11  10        1.98        1.43      3.47 o
   1  11  10        0.32        3.12      5.34 o
   3  11  10        8.04        3.67      5.50 o
   4  11  10       18.20       16.16      7.73 o
  -5  12  10       22.29       19.75      6.86 o
  -4  12  10        0.16       -3.04      6.13 o
  -3  12  10        1.89       -3.49      4.13 o
  -2  12  10       17.82       15.61      4.17 o
  -1  12  10        4.26        2.33      3.97 o
   0  12  10       59.59       64.14      7.57 o
   1  12  10        1.76        2.54      6.43 o
   2  12  10       17.83       16.91      7.18 o
  -3  13  10        2.74        9.96      7.81 o
  -2  13  10        9.87        4.88      4.68 o
  -1  13  10       21.74       19.03      6.65 o
   0  13  10       26.77       34.81      6.84 o
   1  13  10        0.05        1.09      6.61 o
  -9   0  11       22.21       27.86      5.63 o
  -7   0  11      246.98      273.37     10.76 o
  -5   0  11       48.47       55.76      2.77 o
  -3   0  11      152.82      135.87      4.73 o
  -1   0  11       39.24       38.42      2.62 o
   1   0  11       85.81       92.31      2.55 o
   3   0  11      465.76      448.22     12.07 o
   5   0  11       39.94       39.85      3.35 o
   7   0  11       45.11       49.22      3.80 o
 -10   1  11        0.40       -3.88      3.88 o
  -9   1  11        9.24        6.44      3.14 o
  -8   1  11       64.61       60.70      4.60 o
  -7   1  11       23.25       25.60      3.20 o
  -6   1  11      232.80      214.95      4.62 o
  -5   1  11        2.29        3.20      1.12 o
  -4   1  11      368.09      333.89      4.49 o
  -3   1  11      493.57      471.08     10.15 o
  -2   1  11       62.39       55.54      2.30 o
  -1   1  11       39.92       36.41      1.29 o
   0   1  11      158.90      164.15      2.79 o
   1   1  11       23.21       28.45      1.35 o
   2   1  11       27.16       27.50      1.39 o
   3   1  11      120.94      122.66      2.48 o
   4   1  11        5.41        6.32      1.63 o
   5   1  11       93.64       89.44      3.02 o
   6   1  11       13.37       10.49      1.87 o
   7   1  11        0.17        1.16      2.56 o
   8   1  11       52.59       49.86      4.92 o
 -10   2  11       11.07       17.44      3.76 o
  -9   2  11       81.87       90.76      5.50 o
  -8   2  11        8.19        7.61      3.05 o
  -7   2  11       46.24       45.20      2.87 o
  -6   2  11        0.86        1.62      1.82 o
  -5   2  11        9.93        6.99      1.82 o
  -4   2  11      128.76      127.92      2.08 o
  -3   2  11      136.90      125.06      3.68 o
  -2   2  11      590.90      579.00      8.30 o
  -1   2  11       31.64       32.39      1.39 o
   0   2  11        0.01        0.14      1.39 o
   1   2  11      269.87      274.17      5.74 o
   2   2  11       55.96       56.75      1.87 o
   3   2  11        0.08       -0.01      0.74 o
   4   2  11       10.46        9.15      2.05 o
   5   2  11      156.02      159.72      4.38 o
   6   2  11       85.72       81.84      3.43 o
   7   2  11       12.60        8.62      2.79 o
   8   2  11      141.44      132.82      5.01 o
 -10   3  11       74.14       76.84      5.66 o
  -9   3  11      155.39      166.14      6.87 o
  -8   3  11        0.18       -0.89      3.01 o
  -7   3  11       23.44       22.81      2.63 o
  -6   3  11       38.30       33.89      2.58 o
  -5   3  11        2.84        3.63      1.60 o
  -4   3  11        1.83        2.30      1.87 o
  -3   3  11     1487.04     1378.94     11.09 o
  -2   3  11       72.76       76.02      3.56 o
  -1   3  11        0.15        0.24      1.82 o
   0   3  11      307.87      326.84      5.81 o
   1   3  11        0.01        1.37      1.48 o
   2   3  11       25.54       27.53      1.46 o
   3   3  11        9.80        7.35      2.31 o
   4   3  11       48.48       48.85      2.77 o
   5   3  11       21.52       17.42      2.50 o
   6   3  11       97.80       89.45      4.91 o
   7   3  11        0.08       -0.49      3.02 o
   8   3  11       19.32       12.59      3.90 o
 -10   4  11       75.11       77.35      5.78 o
  -9   4  11       12.10       18.41      3.89 o
  -8   4  11        2.51        3.92      2.51 o
  -7   4  11      457.40      473.38      8.60 o
  -6   4  11       16.04       19.69      2.46 o
  -5   4  11       47.49       43.59      2.43 o
  -4   4  11       16.05       17.16      2.28 o
  -3   4  11       10.49        8.90      2.47 o
  -2   4  11       22.46       26.84      2.68 o
  -1   4  11       11.85       12.14      2.06 o
   0   4  11      129.10      127.41      3.93 o
   1   4  11       58.45       54.88      2.46 o
   2   4  11      264.38      270.32      9.98 o
   3   4  11       20.50       16.77      4.37 o
   4   4  11       70.98       67.02      3.95 o
   5   4  11       23.26       26.60      5.38 o
   6   4  11        0.00       -0.51      4.36 o
   7   4  11        5.05        6.92      3.77 o
   8   4  11        3.26        2.37      4.05 o
 -10   5  11        0.39       -0.79      5.78 o
  -9   5  11      112.72      135.30      8.45 o
  -8   5  11        1.80        0.08      2.68 o
  -7   5  11       25.28       28.08      3.00 o
  -6   5  11        2.45        2.67      2.13 o
  -5   5  11       26.53       28.25      2.54 o
  -4   5  11      210.93      196.08      5.82 o
  -3   5  11       22.72       22.45      2.85 o
  -2   5  11      400.10      353.60      7.01 o
  -1   5  11      128.05      127.64      4.59 o
   0   5  11       11.25       13.63      2.02 o
   1   5  11        1.79       -1.97      4.14 o
   2   5  11      120.93      123.43      7.91 o
   3   5  11       78.55       73.39      6.40 o
   4   5  11        1.60       -1.29      4.17 o
   5   5  11        9.50        7.71      5.09 o
   6   5  11        1.79        4.94      4.68 o
   7   5  11        0.19       -1.82      5.84 o
   8   5  11        0.09       -2.62      6.17 o
  -9   6  11       27.16       26.71      4.38 o
  -8   6  11       89.94       91.54      5.34 o
  -7   6  11       30.65       36.48      3.18 o
  -6   6  11        0.11       -0.63      1.96 o
  -5   6  11        6.92        7.18      2.32 o
  -4   6  11      164.63      154.59      5.46 o
  -3   6  11       95.67       80.67      4.08 o
  -2   6  11       24.26       13.62      4.00 o
  -1   6  11      153.38      146.51      7.64 o
   0   6  11       21.11       19.29      4.99 o
   1   6  11      101.50      120.46      7.89 o
   2   6  11       43.26       38.84      6.18 o
   3   6  11       26.54       35.66      5.44 o
   4   6  11       18.29       15.26      5.60 o
   5   6  11        7.44       12.22      5.10 o
   6   6  11       31.04       31.92      6.59 o
   7   6  11        5.25        5.15      5.64 o
   8   6  11        2.38        3.54      7.78 o
  -9   7  11        0.21        3.76      5.77 o
  -8   7  11       53.97       54.44      4.61 o
  -7   7  11      197.75      214.04     10.73 o
  -6   7  11       10.95       17.41      2.69 o
  -5   7  11       29.58       32.92      4.68 o
  -4   7  11       66.15       68.46      5.89 o
  -3   7  11       14.71       15.45      4.02 o
  -2   7  11       24.71       29.53      4.78 o
  -1   7  11      834.98      783.90     16.68 o
   0   7  11      380.12      388.29     12.39 o
   1   7  11        1.01        1.85      4.58 o
   2   7  11       68.91       76.97      7.10 o
   3   7  11       20.33       19.30      5.95 o
   4   7  11      127.91      136.50      9.08 o
   5   7  11       87.28       84.43      8.45 o
   6   7  11        1.32        2.30      6.05 o
   7   7  11        0.93       -0.27      6.07 o
  -9   8  11        1.56        4.30      6.44 o
  -8   8  11       70.33       86.24      5.00 o
  -7   8  11        4.14        4.15      3.15 o
  -6   8  11        2.33        2.58      2.62 o
  -5   8  11       41.49       44.47      5.23 o
  -4   8  11       10.19       10.50      3.79 o
  -3   8  11       66.46       59.89      5.92 o
  -2   8  11       63.33       71.40      6.12 o
  -1   8  11       21.46       19.54      4.57 o
   0   8  11       62.48       55.58      6.39 o
   1   8  11       88.60       73.24      6.71 o
   2   8  11       80.55       74.80      7.04 o
   3   8  11        1.55        4.93      5.15 o
   4   8  11       92.51       97.65      8.36 o
   5   8  11       33.42       31.38      6.22 o
   6   8  11       27.11       20.53      7.11 o
  -8   9  11        0.75       -6.18      6.18 o
  -7   9  11      118.57      116.08      5.34 o
  -6   9  11        9.25       13.68      3.06 o
  -5   9  11       62.38       68.13      8.30 o
  -4   9  11       17.66       19.04      4.61 o
  -3   9  11       22.40       22.79      5.04 o
  -2   9  11      108.97      109.62      7.36 o
  -1   9  11      137.34      149.14      8.54 o
   0   9  11       20.50       11.89      4.80 o
   1   9  11       62.25       55.42      7.04 o
   2   9  11        2.20        3.58      5.65 o
   3   9  11        0.57       -1.99      5.78 o
   4   9  11       51.80       49.76      7.84 o
   5   9  11      128.71      152.73     11.47 o
  -6  10  11      144.91      152.25      6.04 o
  -5  10  11       32.60       29.50      3.38 o
  -4  10  11        1.93        6.02      3.42 o
  -3  10  11        0.46        4.47      4.55 o
  -2  10  11       18.64       27.30      5.36 o
  -1  10  11      200.07      211.91     10.50 o
   0  10  11        8.05       14.17      5.67 o
   1  10  11        2.91        3.49      4.60 o
   2  10  11       46.61       50.11      7.48 o
   3  10  11       13.35        9.51      5.79 o
   4  10  11      142.75      161.01     11.60 o
  -5  11  11      237.56      238.80      8.83 o
  -4  11  11        2.63       -1.95      4.10 o
  -3  11  11       30.99       24.80      4.01 o
  -2  11  11       65.55       64.83      5.70 o
  -1  11  11       18.12       19.27      3.90 o
   0  11  11       77.80       83.97      8.16 o
   1  11  11        1.90        6.30      5.14 o
   2  11  11        0.04        6.19      6.82 o
   3  11  11       53.37       35.23      7.82 o
  -4  12  11       18.44       24.68      7.38 o
  -3  12  11       18.21       14.27      4.84 o
  -2  12  11        1.85        3.34      4.29 o
  -1  12  11      261.95      288.79     12.80 o
   0  12  11        0.13        0.39      6.70 o
   1  12  11        8.41       10.08      6.89 o
  -3  13  11        0.33       -1.77      8.94 o
  -2  13  11        0.20       -5.04      7.30 o
  -1  13  11       18.09       18.15      6.50 o
 -10   0  12       92.97       91.93      9.01 o
  -8   0  12       39.89       58.50      6.67 o
  -6   0  12        7.67        6.97      3.79 o
  -4   0  12      515.77      480.38     12.21 o
  -2   0  12      618.14      584.59     20.91 o
   0   0  12      128.70      123.54      2.90 o
   2   0  12        4.80        7.15      2.02 o
   4   0  12       32.67       41.98      4.72 o
   6   0  12       26.25       24.25      3.22 o
   8   0  12      131.16      129.07     10.05 o
 -10   1  12        0.11        0.29      3.80 o
  -9   1  12       79.74       81.79      5.68 o
  -8   1  12       50.31       52.84      4.52 o
  -7   1  12       17.82       20.28      3.33 o
  -6   1  12       43.23       45.11      2.67 o
  -5   1  12      209.05      201.23      4.47 o
  -4   1  12      329.61      315.57      4.57 o
  -3   1  12       94.17       85.75      3.30 o
  -2   1  12       19.47       18.00      1.88 o
  -1   1  12       31.20       31.69      2.00 o
   0   1  12      247.64      255.09      3.58 o
   1   1  12       15.89       16.01      1.25 o
   2   1  12        0.11        0.65      1.06 o
   3   1  12       16.55       17.10      1.35 o
   4   1  12      242.76      226.98      5.20 o
   5   1  12       11.81        8.33      1.92 o
   6   1  12        6.08        5.41      1.96 o
   7   1  12        6.52        4.07      2.71 o
   8   1  12       48.21       44.44      5.64 o
 -10   2  12       17.95       23.35      6.92 o
  -9   2  12        9.75       12.04      3.64 o
  -8   2  12       16.98       14.21      3.28 o
  -7   2  12        0.03       -0.27      2.09 o
  -6   2  12       12.91       14.62      2.22 o
  -5   2  12      136.64      118.00      4.29 o
  -4   2  12        6.28        5.44      2.13 o
  -3   2  12      361.14      338.25      5.85 o
  -2   2  12       48.46       44.42      2.64 o
  -1   2  12      154.79      154.70      2.62 o
   0   2  12       32.81       31.63      1.61 o
   1   2  12       17.12       18.62      1.92 o
   2   2  12       13.44       14.62      1.40 o
   3   2  12       31.36       30.86      2.44 o
   4   2  12       72.29       73.75      4.02 o
   5   2  12        0.27        1.29      2.08 o
   6   2  12       41.19       40.12      3.18 o
   7   2  12      103.73      103.42      5.03 o
   8   2  12      358.36      345.49     10.00 o
  -9   3  12       45.09       55.97      4.85 o
  -8   3  12        0.03        1.64      2.50 o
  -7   3  12        1.41        1.38      2.12 o
  -6   3  12      136.64      134.78      4.34 o
  -5   3  12       55.11       43.22      2.96 o
  -4   3  12      336.25      304.57      6.76 o
  -3   3  12       28.53       28.88      2.45 o
  -2   3  12       26.73       29.44      2.92 o
  -1   3  12       18.60       18.43      2.29 o
   0   3  12        7.96       10.90      2.09 o
   1   3  12       10.95        9.81      1.63 o
   2   3  12        1.61        1.71      2.41 o
   3   3  12       23.40       29.40      3.15 o
   4   3  12       10.38       11.50      2.19 o
   5   3  12       37.74       34.95      3.06 o
   6   3  12       71.28       71.06      4.87 o
   7   3  12        1.47       -0.56      3.68 o
   8   3  12       62.55       63.29      4.28 o
  -9   4  12       10.27       13.45      4.15 o
  -8   4  12       52.26       52.47      3.62 o
  -7   4  12       67.44       75.65      5.06 o
  -6   4  12        2.10        5.12      2.29 o
  -5   4  12       17.43       16.45      2.54 o
  -4   4  12       46.46       38.43      2.76 o
  -3   4  12        8.26        8.77      2.38 o
  -2   4  12      146.05      131.21      4.71 o
  -1   4  12      127.36      119.38      7.53 o
   0   4  12       96.09       89.86      3.59 o
   1   4  12       35.72       35.62      2.35 o
   2   4  12       51.30       55.68      6.15 o
   3   4  12       68.64       73.62      6.56 o
   4   4  12        0.36       -3.89      3.89 o
   5   4  12        0.54        3.90      4.89 o
   6   4  12        0.01       -1.30      4.72 o
   7   4  12        9.98        2.87      5.65 o
   8   4  12        6.75        6.47      6.45 o
  -9   5  12      171.63      204.70      8.10 o
  -8   5  12       13.20       14.64      3.05 o
  -7   5  12        0.04        0.65      2.35 o
  -6   5  12      106.15      104.81      4.31 o
  -5   5  12        2.16        2.43      2.23 o
  -4   5  12        2.40        1.26      2.14 o
  -3   5  12       45.73       40.03      3.54 o
  -2   5  12       36.03       34.18      3.02 o
  -1   5  12        0.06        0.27      2.05 o
   0   5  12      136.77      132.72      4.29 o
   1   5  12      574.06      549.79     14.41 o
   2   5  12        4.97        3.40      4.14 o
   3   5  12        3.25       -0.35      4.82 o
   4   5  12       13.79        9.86      4.58 o
   5   5  12        0.53        0.82      4.93 o
   6   5  12        7.47        5.27      5.53 o
   7   5  12        0.18        2.96      6.44 o
   8   5  12       11.31        9.65      6.66 o
  -9   6  12       54.71       52.13      6.86 o
  -8   6  12       17.33       19.70      3.87 o
  -7   6  12      145.10      157.65      5.34 o
  -6   6  12       60.07       62.33      3.15 o
  -5   6  12       21.29       21.70      2.71 o
  -4   6  12        9.19        5.35      2.62 o
  -3   6  12        4.04        2.09      2.34 o
  -2   6  12       17.15       18.49      4.70 o
  -1   6  12       81.76       69.12      6.50 o
   0   6  12       70.76       72.32      6.75 o
   1   6  12       28.76       25.18      4.97 o
   2   6  12      189.77      201.07      9.74 o
   3   6  12       63.64       55.37      6.91 o
   4   6  12       10.43       13.80      5.20 o
   5   6  12      163.19      167.59     10.21 o
   6   6  12      151.22      169.22     10.17 o
   7   6  12       23.22       21.20      6.23 o
  -9   7  12        2.19       -2.55      6.80 o
  -8   7  12       57.13       66.99      8.05 o
  -7   7  12        4.30        6.78      3.69 o
  -6   7  12        1.53        0.81      2.74 o
  -5   7  12        0.23        2.43      3.06 o
  -4   7  12        0.47        1.54      3.66 o
  -3   7  12       17.39       16.24      4.19 o
  -2   7  12       12.12       16.05      4.47 o
  -1   7  12        0.55       -1.28      3.73 o
   0   7  12      154.59      157.06      8.48 o
   1   7  12       43.08       29.63      6.05 o
   2   7  12        0.55        1.01      5.00 o
   3   7  12      121.88      126.12      9.06 o
   4   7  12      159.86      155.01     10.21 o
   5   7  12        1.11        4.77      6.29 o
   6   7  12       44.29       55.56      7.95 o
  -8   8  12       18.82       10.56      6.60 o
  -7   8  12        0.43        0.54      3.47 o
  -6   8  12       85.79       92.15      4.37 o
  -5   8  12       14.16       13.60      4.30 o
  -4   8  12       17.10       14.04      4.67 o
  -3   8  12       19.55       18.02      4.78 o
  -2   8  12        3.19        3.14      4.54 o
  -1   8  12       19.15       24.02      5.48 o
   0   8  12        7.60        8.81      5.06 o
   1   8  12        1.31        2.47      4.80 o
   2   8  12        6.61        4.57      5.91 o
   3   8  12       14.18       25.80      6.80 o
   4   8  12        0.49       11.78      6.70 o
   5   8  12        5.74        7.08      6.70 o
  -7   9  12       16.72       19.28      4.34 o
  -6   9  12       18.19       18.09      3.27 o
  -5   9  12        9.61        9.83      3.25 o
  -4   9  12        6.93       18.14      4.82 o
  -3   9  12       33.58       26.45      5.64 o
  -2   9  12        0.20        0.67      4.64 o
  -1   9  12       40.30       47.74      6.45 o
   0   9  12        0.64        1.08      4.66 o
   1   9  12       51.47       47.48      6.91 o
   2   9  12       10.99       19.77      5.50 o
   3   9  12        2.03        0.93      6.02 o
   4   9  12       18.94       24.82      6.20 o
  -6  10  12      113.15      113.00      9.68 o
  -5  10  12      183.09      214.89      6.41 o
  -4  10  12       26.02       25.57      5.58 o
  -3  10  12       18.80       19.35      5.02 o
  -2  10  12        6.66       13.05      5.10 o
  -1  10  12       15.33       22.45      5.80 o
   0  10  12        7.12       14.03      5.85 o
   1  10  12        7.26        8.07      5.44 o
   2  10  12        6.85       18.36      6.67 o
   3  10  12       20.56       13.55      7.17 o
  -4  11  12       13.06       13.01      4.48 o
  -3  11  12       12.46       11.58      5.85 o
  -2  11  12        7.40        7.49      4.17 o
  -1  11  12       12.23       16.37      7.00 o
   0  11  12        3.50        1.03      5.95 o
   1  11  12        2.43        3.10      5.63 o
   2  11  12        2.82       -1.82      7.49 o
  -3  12  12       12.78       10.45      5.04 o
  -2  12  12       47.18       48.34      5.02 o
  -1  12  12        2.95        2.65      6.06 o
   0  12  12        0.06        1.19      7.53 o
  -9   0  13      208.93      222.63     11.57 o
  -7   0  13        0.83        9.79      4.29 o
  -5   0  13       40.79       44.85      5.22 o
  -3   0  13       31.63       32.17      3.81 o
  -1   0  13      132.57      119.77      4.63 o
   1   0  13        0.00        0.66      1.35 o
   3   0  13      120.96      110.11      6.21 o
   5   0  13       10.39        8.24      2.88 o
   7   0  13       22.87       23.71      5.96 o
  -9   1  13        0.50        4.96      4.22 o
  -8   1  13       23.43       22.21      3.82 o
  -7   1  13       35.61       32.91      3.77 o
  -6   1  13       65.35       65.30      4.29 o
  -5   1  13        2.37        4.22      1.82 o
  -4   1  13      273.16      241.83      6.46 o
  -3   1  13       13.50       12.44      2.29 o
  -2   1  13       74.48       66.22      2.77 o
  -1   1  13      196.95      203.37      4.10 o
   0   1  13       14.42       15.67      1.36 o
   1   1  13        2.50        2.88      1.24 o
   2   1  13       64.86       72.45      2.09 o
   3   1  13      207.26      211.46      4.18 o
   4   1  13       43.24       43.06      2.48 o
   5   1  13       76.78       76.93      3.12 o
   6   1  13       29.75       25.92      2.44 o
   7   1  13       19.39       16.56      3.12 o
   8   1  13        4.15       -0.61      5.96 o
  -9   2  13       53.42       57.72      4.67 o
  -8   2  13       10.07       14.63      4.69 o
  -7   2  13       59.18       61.64      4.63 o
  -6   2  13       43.47       44.12      2.84 o
  -5   2  13      221.19      231.35      6.16 o
  -4   2  13        3.02        2.57      2.06 o
  -3   2  13       34.34       28.47      2.50 o
  -2   2  13       50.63       50.51      2.81 o
  -1   2  13        5.78        5.06      1.92 o
   0   2  13      265.93      257.35      3.83 o
   1   2  13       35.05       35.55      1.80 o
   2   2  13       21.00       22.15      2.17 o
   3   2  13      101.66       98.05      3.09 o
   4   2  13       34.97       32.63      2.37 o
   5   2  13       57.97       55.59      2.84 o
   6   2  13        5.35        4.54      2.63 o
   7   2  13       60.45       52.88      3.77 o
  -9   3  13        9.71       10.43      3.89 o
  -8   3  13      168.72      175.55      8.62 o
  -7   3  13        0.12        1.02      2.25 o
  -6   3  13       14.12       14.66      2.44 o
  -5   3  13        1.15        0.80      1.79 o
  -4   3  13        8.54        7.38      2.26 o
  -3   3  13      152.16      144.37      4.38 o
  -2   3  13        3.99        7.66      2.05 o
  -1   3  13      526.84      526.43      8.52 o
   0   3  13        0.25        0.54      1.89 o
   1   3  13        0.16        0.05      1.50 o
   2   3  13      273.50      269.70      7.12 o
   3   3  13      141.38      139.33      7.94 o
   4   3  13       46.32       48.32      3.83 o
   5   3  13       31.27       23.95      3.55 o
   6   3  13       42.32       43.55      4.32 o
   7   3  13       42.61       38.16      3.63 o
  -9   4  13       81.00       83.91      5.85 o
  -8   4  13       53.31       52.93      4.77 o
  -7   4  13        0.01        5.50      2.56 o
  -6   4  13        4.00        3.83      2.26 o
  -5   4  13       68.18       72.96      4.07 o
  -4   4  13       10.24       16.20      2.42 o
  -3   4  13      180.99      175.70      4.74 o
  -2   4  13       78.58       78.36      4.91 o
  -1   4  13       22.99       22.11      2.64 o
   0   4  13        2.43        0.15      1.84 o
   1   4  13       48.09       39.62      5.93 o
   2   4  13       77.43       76.60      7.10 o
   3   4  13        0.79        1.57      4.17 o
   4   4  13       63.44       57.07      6.72 o
   5   4  13       54.89       51.78      6.28 o
   6   4  13       24.30       20.14      5.82 o
   7   4  13        1.44        3.51      6.44 o
   8   4  13        1.87        1.59      7.18 o
  -8   5  13        1.52        1.49      3.06 o
  -7   5  13        1.30       -0.50      2.58 o
  -6   5  13       29.50       34.51      3.07 o
  -5   5  13       73.16       85.46      4.00 o
  -4   5  13        0.91       -1.58      2.07 o
  -3   5  13        8.72        6.61      3.21 o
  -2   5  13      141.73      143.39      7.60 o
  -1   5  13      144.25      136.87      4.91 o
   0   5  13      209.97      193.05      9.57 o
   1   5  13      207.04      210.58      9.74 o
   2   5  13        0.57        6.19      4.75 o
   3   5  13       13.19       12.14      5.00 o
   4   5  13        5.39        2.30      4.96 o
   5   5  13       47.07       44.49      6.33 o
   6   5  13        0.01       -1.73      6.18 o
   7   5  13       11.95       10.74      7.01 o
  -8   6  13       76.08       75.17      4.58 o
  -7   6  13       40.67       42.24      3.82 o
  -6   6  13        7.38        6.12      2.39 o
  -5   6  13       21.97       23.95      3.03 o
  -4   6  13       37.44       31.99      3.63 o
  -3   6  13        2.36        2.00      2.59 o
  -2   6  13       98.39       89.77      5.40 o
  -1   6  13       67.43       68.89      6.38 o
   0   6  13        2.08        1.33      4.95 o
   1   6  13        5.25        7.66      4.03 o
   2   6  13      190.36      191.89     10.16 o
   3   6  13       36.20       30.58      6.28 o
   4   6  13      161.06      177.24     10.66 o
   5   6  13       43.59       47.04      7.41 o
   6   6  13       15.91       15.17      6.49 o
  -8   7  13        6.29        1.38      6.38 o
  -7   7  13       33.96       31.79      6.36 o
  -6   7  13       64.02       59.67      3.94 o
  -5   7  13      168.53      186.30      8.00 o
  -4   7  13       16.02       17.58      5.39 o
  -3   7  13        8.38       14.14      4.61 o
  -2   7  13       58.00       64.63      6.17 o
  -1   7  13        7.27        5.62      4.89 o
   0   7  13       10.14       17.89      5.09 o
   1   7  13      480.67      466.98     15.01 o
   2   7  13      159.36      174.48      9.95 o
   3   7  13       73.78       78.20      7.84 o
   4   7  13        2.88        4.29      5.18 o
   5   7  13       30.36       33.28      6.54 o
  -8   8  13       17.19       12.22      6.40 o
  -7   8  13       28.76       29.92      6.17 o
  -6   8  13       90.76       93.44      4.77 o
  -5   8  13        6.03        6.47      3.53 o
  -4   8  13        2.83       -0.51      4.36 o
  -3   8  13       53.91       66.67      6.85 o
  -2   8  13       13.29       13.32      4.82 o
  -1   8  13        7.54        1.95      4.93 o
   0   8  13       45.44       54.55      6.89 o
   1   8  13      127.52      151.13     10.01 o
   2   8  13       52.16       44.10      7.11 o
   3   8  13       47.22       45.53      7.13 o
   4   8  13       48.83       58.20      8.01 o
  -6   9  13        0.43       -2.63      4.19 o
  -5   9  13      134.42      155.92      8.88 o
  -4   9  13       11.13       15.23      5.00 o
  -3   9  13       85.87       84.01      7.35 o
  -2   9  13        0.94       -0.12      5.08 o
  -1   9  13       49.63       54.34      7.04 o
   0   9  13       76.94       82.65      7.93 o
   1   9  13       56.45       49.48      7.33 o
   2   9  13        7.58        2.51      5.24 o
   3   9  13        0.01        1.86      5.55 o
  -5  10  13        4.86        6.58      4.65 o
  -4  10  13       77.90       79.61      7.41 o
  -3  10  13       72.95       64.42      6.96 o
  -2  10  13        1.69        2.04      5.05 o
  -1  10  13       51.91       52.22      6.46 o
   0  10  13        2.21        8.85      5.78 o
   1  10  13        1.54        1.39      6.02 o
   2  10  13        3.50        5.83      6.92 o
  -4  11  13       15.25       13.78      4.67 o
  -3  11  13      187.18      197.79      7.62 o
  -2  11  13        6.51        3.07      4.61 o
  -1  11  13        1.92       -0.27      6.73 o
   0  11  13       33.95       41.33      6.13 o
  -8   0  14      110.23      119.10      9.00 o
  -6   0  14       99.63      114.69      7.72 o
  -4   0  14       10.70        9.04      3.95 o
  -2   0  14      876.19      835.94     11.63 o
   0   0  14      197.65      204.82      5.77 o
   2   0  14        6.47        5.08      1.67 o
   4   0  14        2.40        1.60      2.68 o
   6   0  14        1.46       -1.46      3.22 o
  -9   1  14       15.35       15.17      4.42 o
  -8   1  14        5.08        4.07      3.50 o
  -7   1  14       38.25       38.19      4.12 o
  -6   1  14       64.36       67.39      4.67 o
  -5   1  14        9.51       12.20      2.88 o
  -4   1  14        4.41        6.82      2.76 o
  -3   1  14      226.21      213.68      5.23 o
  -2   1  14       79.22       77.33      3.39 o
  -1   1  14       31.56       33.38      2.33 o
   0   1  14      175.02      176.17      5.06 o
   1   1  14       18.30       16.35      1.52 o
   2   1  14       64.13       61.75      2.58 o
   3   1  14        1.09        0.60      1.74 o
   4   1  14      103.59       95.33      3.34 o
   5   1  14        4.37        3.22      2.14 o
   6   1  14       11.69        6.85      2.75 o
   7   1  14        1.69        1.04      4.06 o
  -8   2  14       98.06       99.54      6.20 o
  -7   2  14       10.16       12.63      3.67 o
  -6   2  14       33.43       29.43      3.69 o
  -5   2  14       26.64       28.96      2.63 o
  -4   2  14        3.68        4.12      2.14 o
  -3   2  14      159.42      151.26      4.53 o
  -2   2  14      163.22      161.34      7.31 o
  -1   2  14      404.77      401.87      8.22 o
   0   2  14       18.21       20.58      2.66 o
   1   2  14       94.10       86.59      3.22 o
   2   2  14       52.81       50.87      2.99 o
   3   2  14        4.07        5.78      2.23 o
   4   2  14        0.49        1.40      1.88 o
   5   2  14        2.00        3.12      2.21 o
   6   2  14       13.40       11.18      2.77 o
   7   2  14        7.97       11.32      3.23 o
  -8   3  14        2.47        5.59      4.04 o
  -7   3  14       20.49       25.48      4.00 o
  -6   3  14       60.37       57.54      3.35 o
  -5   3  14        3.01        2.54      2.86 o
  -4   3  14       20.02       19.60      2.50 o
  -3   3  14       46.89       43.65      2.99 o
  -2   3  14      353.29      332.16      7.64 o
  -1   3  14       96.94      103.38      4.45 o
   0   3  14        0.01       -0.08      2.07 o
   1   3  14       12.87       13.66      2.36 o
   2   3  14       13.32       10.03      3.24 o
   3   3  14        0.13        0.41      2.81 o
   4   3  14        2.19        4.23      3.13 o
   5   3  14       29.59       34.85      3.91 o
   6   3  14        5.64        2.18      3.54 o
   7   3  14       40.55       35.67      4.48 o
  -8   4  14      217.40      225.32      8.52 o
  -7   4  14        0.21        1.19      3.59 o
  -6   4  14        0.97        1.60      2.30 o
  -5   4  14       50.09       51.60      3.48 o
  -4   4  14       11.82       12.91      2.52 o
  -3   4  14       27.40       24.52      2.65 o
  -2   4  14       41.57       38.89      3.52 o
  -1   4  14       36.05       37.53      3.32 o
   0   4  14       44.04       49.33      6.36 o
   1   4  14       15.51       13.77      4.99 o
   2   4  14       64.29       59.56      6.76 o
   3   4  14       16.86       10.37      5.56 o
   4   4  14        7.12        5.13      4.59 o
   5   4  14       13.93        8.54      5.31 o
   6   4  14        0.23        2.57      5.59 o
   7   4  14        2.86        3.60      4.46 o
  -8   5  14       41.08       45.46      4.70 o
  -7   5  14      164.81      177.93      5.84 o
  -6   5  14       86.15       85.67      4.21 o
  -5   5  14       16.03       13.95      2.80 o
  -4   5  14       11.91       10.25      2.45 o
  -3   5  14       31.02       34.48      3.55 o
  -2   5  14        2.15        0.87      2.48 o
  -1   5  14      128.53      118.43      4.66 o
   0   5  14        2.58        2.99      4.37 o
   1   5  14        7.88       11.43      4.36 o
   2   5  14       42.44       42.61      6.52 o
   3   5  14      357.56      381.77     13.91 o
   4   5  14       17.98       22.88      5.94 o
   5   5  14        8.91       -0.07      6.19 o
   6   5  14       12.99       14.57      5.95 o
  -7   6  14       43.93       46.51      3.99 o
  -6   6  14       20.22       22.92      2.74 o
  -5   6  14      116.36      132.94      5.00 o
  -4   6  14       34.63       33.93      3.18 o
  -3   6  14       13.24        7.98      3.03 o
  -2   6  14        0.16        0.58      2.45 o
  -1   6  14        1.89        0.64      4.09 o
   0   6  14        2.44        4.04      4.92 o
   1   6  14       23.44       19.50      5.33 o
   2   6  14        7.30        7.88      5.31 o
   3   6  14       11.84        9.91      6.19 o
   4   6  14       55.70       64.94      7.65 o
   5   6  14       46.20       40.93      7.28 o
  -8   7  14        8.03       -1.99      7.36 o
  -7   7  14        2.46        3.69      6.03 o
  -6   7  14      136.01      156.26      5.51 o
  -5   7  14       10.92        8.79      3.75 o
  -4   7  14        8.93       13.35      4.57 o
  -3   7  14       16.86       19.83      5.15 o
  -2   7  14       13.87       10.18      4.98 o
  -1   7  14        0.20       -1.37      4.80 o
   0   7  14       23.42       21.31      5.71 o
   1   7  14       18.40       17.58      5.95 o
   2   7  14       14.17       18.55      5.24 o
   3   7  14       13.79       21.35      5.67 o
   4   7  14       10.47       22.42      6.92 o
  -7   8  14       32.67       38.03      7.25 o
  -6   8  14       10.04        6.81      4.12 o
  -5   8  14       17.17       17.26      3.84 o
  -4   8  14       37.71       45.76      6.32 o
  -3   8  14        8.97       11.85      5.26 o
  -2   8  14        1.42       -1.62      4.51 o
  -1   8  14        5.20        9.34      4.65 o
   0   8  14       60.73       39.69      7.05 o
   1   8  14       66.93       65.03      7.96 o
   2   8  14      129.87      141.56      9.49 o
   3   8  14        3.30        0.80      5.27 o
  -6   9  14       11.26       12.38      4.91 o
  -5   9  14       33.02       32.02      6.42 o
  -4   9  14        0.82       -2.94      5.66 o
  -3   9  14        5.40        7.11      5.84 o
  -2   9  14        7.24        5.28      5.06 o
  -1   9  14        3.89        6.36      4.91 o
   0   9  14      108.95      132.68      9.84 o
   1   9  14       20.01       24.16      6.61 o
   2   9  14        0.19        5.19      6.23 o
  -5  10  14        6.94        7.89      6.84 o
  -4  10  14      116.87      121.79      8.81 o
  -3  10  14       62.15       73.76      7.46 o
  -2  10  14       62.11       58.58      7.72 o
  -1  10  14       25.57       25.02      6.68 o
   0  10  14        0.76       -0.94      5.56 o
  -7   0  15       31.68       38.69      6.42 o
  -5   0  15        0.13        1.68      4.47 o
  -3   0  15      288.93      273.19      9.96 o
  -1   0  15       46.94       42.51      3.65 o
   1   0  15      116.59      125.45      4.78 o
   3   0  15       25.37       27.95      3.14 o
   5   0  15      280.52      267.93     14.00 o
  -8   1  15       56.67       65.74      5.61 o
  -7   1  15        3.51        7.44      3.58 o
  -6   1  15        8.33        8.53      3.22 o
  -5   1  15       11.59       13.37      3.05 o
  -4   1  15       26.61       22.12      4.89 o
  -3   1  15       27.15       24.69      2.76 o
  -2   1  15      138.24      136.34      5.85 o
  -1   1  15       19.06       20.63      2.22 o
   0   1  15       11.81       10.97      1.93 o
   1   1  15      219.78      229.28      5.42 o
   2   1  15       28.97       29.98      3.72 o
   3   1  15        5.20        3.73      1.83 o
   4   1  15       35.64       36.71      2.62 o
   5   1  15       65.84       63.06      3.21 o
   6   1  15       12.68       12.51      3.10 o
  -8   2  15        5.48        4.63      3.78 o
  -7   2  15      133.13      141.71      9.27 o
  -6   2  15        9.14       11.60      3.43 o
  -5   2  15        4.28        4.60      2.80 o
  -4   2  15        1.49        4.55      2.23 o
  -3   2  15       33.37       39.77      2.95 o
  -2   2  15        3.61        1.67      2.07 o
  -1   2  15        1.06        2.99      2.14 o
   0   2  15       47.85       48.79      2.51 o
   1   2  15       29.94       28.88      3.77 o
   2   2  15       57.67       52.54      4.55 o
   3   2  15        5.74        4.85      2.27 o
   4   2  15        7.72       10.05      2.52 o
   5   2  15        0.30       -1.38      2.72 o
   6   2  15        0.22       -2.56      3.36 o
  -8   3  15      126.47      149.94     10.38 o
  -7   3  15       76.38       77.61      5.54 o
  -6   3  15       88.56       91.27      5.40 o
  -5   3  15        6.67        7.68      3.29 o
  -4   3  15       44.92       45.80      3.26 o
  -3   3  15       50.66       47.45      3.33 o
  -2   3  15        9.44        9.75      2.35 o
  -1   3  15      225.05      232.06      5.35 o
   0   3  15        0.13       -0.59      4.35 o
   1   3  15      270.90      268.51     11.30 o
   2   3  15        0.04       -0.74      3.23 o
   3   3  15        5.18        3.17      2.32 o
   4   3  15      115.81      115.05      4.36 o
   5   3  15       50.41       49.48      5.34 o
   6   3  15       19.73       17.40      4.83 o
  -8   4  15       22.84       26.89      6.26 o
  -7   4  15       68.63       70.08      5.47 o
  -6   4  15       11.76       12.54      3.67 o
  -5   4  15       69.06       54.04      3.96 o
  -4   4  15       10.50        8.69      2.76 o
  -3   4  15       20.25       21.94      2.69 o
  -2   4  15       32.37       32.18      2.78 o
  -1   4  15       50.47       49.66      6.93 o
   0   4  15       81.92       85.24      7.33 o
   1   4  15       40.25       41.65      6.30 o
   2   4  15       68.77       65.85      7.53 o
   3   4  15       18.36       26.31      5.99 o
   4   4  15       12.27       17.58      5.42 o
   5   4  15        4.74        6.31      3.71 o
   6   4  15        9.80        7.72      4.33 o
  -7   5  15       53.97       54.45      6.71 o
  -6   5  15       33.36       32.27      5.23 o
  -5   5  15        4.40        3.45      2.81 o
  -4   5  15       11.44       11.25      2.81 o
  -3   5  15        4.77        9.28      2.43 o
  -2   5  15        6.93        6.03      2.81 o
  -1   5  15       33.03       29.58      6.16 o
   0   5  15       34.93       48.61      6.53 o
   1   5  15       26.79       30.16      5.70 o
   2   5  15      141.79      163.17     10.05 o
   3   5  15       63.76       70.42      8.13 o
   4   5  15       23.21       28.60      6.05 o
   5   5  15        4.32        6.77      5.78 o
  -7   6  15       32.02       35.02      6.72 o
  -6   6  15       91.86       97.80      4.88 o
  -5   6  15        0.31        0.07      3.01 o
  -4   6  15        0.39       -0.37      2.79 o
  -3   6  15       30.43       26.07      3.83 o
  -2   6  15       16.66       16.77      5.22 o
  -1   6  15       97.22      117.60      8.81 o
   0   6  15       90.58      107.76      7.95 o
   1   6  15       10.74       11.92      4.89 o
   2   6  15        6.60        6.57      5.95 o
   3   6  15       16.93       23.84      6.42 o
   4   6  15      137.67      141.95     10.14 o
  -7   7  15       18.29       15.90      6.84 o
  -6   7  15        0.19       -2.78      4.29 o
  -5   7  15        1.28        1.56      3.82 o
  -4   7  15        7.43       10.61      3.81 o
  -3   7  15        1.91        3.68      4.80 o
  -2   7  15       49.68       51.92      7.02 o
  -1   7  15        4.09        5.84      5.32 o
   0   7  15       32.77       39.40      6.65 o
   1   7  15       94.61       98.07      8.93 o
   2   7  15        0.09        0.85      5.44 o
   3   7  15       88.97       94.74      9.07 o
  -6   8  15       11.91        9.00      4.84 o
  -5   8  15       90.33       95.65      8.32 o
  -4   8  15      120.20      131.96      9.63 o
  -3   8  15        0.64        0.07      5.92 o
  -2   8  15        2.77        3.46      5.90 o
  -1   8  15      107.38      134.01      9.59 o
   0   8  15        2.93        2.52      5.84 o
   1   8  15        2.60        1.31      6.58 o
  -5   9  15       43.95       47.08      6.48 o
  -4   9  15        4.24        4.42      6.99 o
  -3   9  15      153.26      181.45     10.80 o
  -2   9  15        0.51        5.19      6.70 o
  -1   9  15        6.28        8.35      6.58 o
  -6   0  16      252.03      252.87     11.70 o
  -4   0  16      156.89      168.93      8.71 o
  -2   0  16        5.04        5.42      2.93 o
   0   0  16      376.99      364.93      8.12 o
   2   0  16        6.88        7.14      4.86 o
   4   0  16        8.77        6.30      5.57 o
  -7   1  16        0.07        0.67      3.82 o
  -6   1  16       48.42       52.86      4.72 o
  -5   1  16        7.88        8.21      3.08 o
  -4   1  16      187.07      193.02      6.67 o
  -3   1  16        3.96        2.77      2.39 o
  -2   1  16       69.61       67.35      3.48 o
  -1   1  16       69.63       66.16      3.04 o
   0   1  16        1.54        1.12      2.29 o
   1   1  16        0.05        0.44      3.40 o
   2   1  16       39.70       41.96      6.86 o
   3   1  16       16.46       12.50      3.46 o
   4   1  16        4.23        7.67      3.80 o
   5   1  16       15.27       10.02      6.33 o
  -7   2  16        0.64       -0.63      3.96 o
  -6   2  16       20.50       23.28      3.81 o
  -5   2  16       11.66        9.10      3.43 o
  -4   2  16      101.20       94.60      4.33 o
  -3   2  16       33.43       32.49      3.08 o
  -2   2  16        0.26       -0.50      2.22 o
  -1   2  16       78.88       78.07      3.60 o
   0   2  16      108.47      109.36      5.27 o
   1   2  16      138.18      138.35      4.73 o
   2   2  16       32.96       29.75      5.49 o
   3   2  16        7.94        7.78      3.59 o
   4   2  16        7.61        6.15      3.67 o
   5   2  16        0.46       -2.62      5.82 o
   6   2  16       31.90       31.02      7.45 o
  -7   3  16       31.61       39.86      4.76 o
  -6   3  16       12.11       10.64      3.89 o
  -5   3  16        1.12        2.98      2.88 o
  -4   3  16        6.58        7.14      2.69 o
  -3   3  16        0.03        0.77      2.35 o
  -2   3  16       80.77       84.15      3.80 o
  -1   3  16       11.44       12.53      3.42 o
   0   3  16      204.93      205.23      6.92 o
   1   3  16      100.70      113.25      8.86 o
   2   3  16       36.49       38.63      6.45 o
   3   3  16       41.55       37.98      6.26 o
   4   3  16        3.36       -0.61      5.34 o
   5   3  16        3.71        2.53      6.05 o
  -7   4  16        0.20        2.41      5.64 o
  -6   4  16      168.63      187.72      7.64 o
  -5   4  16        5.42        5.78      2.97 o
  -4   4  16        6.61        5.46      2.70 o
  -3   4  16       19.12       24.43      3.50 o
  -2   4  16        0.74       -0.94      3.42 o
  -1   4  16        8.00       10.07      3.36 o
   0   4  16       17.84       16.17      6.03 o
   1   4  16       73.63       76.76      7.54 o
   2   4  16       52.33       48.40      7.31 o
   3   4  16        0.58       -1.94      5.86 o
   4   4  16      111.24      117.80      9.28 o
  -7   5  16       52.06       52.36      7.59 o
  -6   5  16        0.00       -0.47      3.81 o
  -5   5  16       94.89      102.69      4.88 o
  -4   5  16       38.13       36.58      3.51 o
  -3   5  16        2.49        4.27      2.64 o
  -2   5  16       28.37       30.77      7.94 o
  -1   5  16        3.53        6.32      5.61 o
   0   5  16       26.29       32.54      6.82 o
   1   5  16       66.67       63.71      7.89 o
   2   5  16        0.25       -1.62      6.19 o
   3   5  16       32.09       24.86      6.86 o
  -6   6  16        4.31        4.91      6.59 o
  -5   6  16        0.55       -0.56      3.13 o
  -4   6  16      124.45      146.37      5.36 o
  -3   6  16       15.65       17.14      4.21 o
  -2   6  16       21.30       25.74      6.66 o
  -1   6  16        2.96        5.19      5.60 o
   0   6  16       14.74       13.23      6.21 o
   1   6  16        0.58        2.17      5.54 o
   2   6  16       48.16       65.39      8.30 o
  -6   7  16       49.93       58.66      7.78 o
  -5   7  16       11.35       12.37      6.91 o
  -4   7  16       57.57       65.48      5.64 o
  -3   7  16        6.25        2.24      5.32 o
  -2   7  16        2.57        2.46      5.66 o
  -1   7  16        4.92        1.27      6.10 o
   0   7  16       13.85       16.17      5.54 o
   1   7  16       13.01       17.88      6.87 o
  -3   8  16       56.29       62.31      8.20 o
  -2   8  16       32.40       42.81      7.19 o
  -5   0  17       11.86       11.78      4.94 o
  -3   0  17       25.27       25.90      4.54 o
  -1   0  17      640.58      673.36     11.57 o
   1   0  17        0.03        2.09      5.50 o
   3   0  17      146.46      137.96      9.12 o
  -6   1  17      106.05      119.65      8.22 o
  -5   1  17        0.59        0.29      3.46 o
  -4   1  17        1.83        2.22      3.00 o
  -3   1  17        7.33        7.87      3.12 o
  -2   1  17        0.96        2.14      2.48 o
  -1   1  17       32.05       28.45      3.87 o
   0   1  17       41.13       39.38      3.52 o
   1   1  17      128.18      138.80      6.56 o
   2   1  17        5.88        8.14      3.75 o
   3   1  17       11.55       12.66      4.13 o
   4   1  17       11.73        9.69      4.53 o
   5   1  17        8.60       10.27      7.90 o
  -6   2  17        7.80       11.33      3.67 o
  -5   2  17       51.43       61.50      4.72 o
  -4   2  17        2.71        3.66      3.10 o
  -3   2  17       27.59       26.95      3.00 o
  -2   2  17       18.76       15.97      2.75 o
  -1   2  17        6.85        1.29      3.16 o
   0   2  17       41.56       34.59      4.09 o
   1   2  17       15.05       10.89      4.38 o
   2   2  17       50.05       42.29      4.60 o
   3   2  17      145.82      142.01     10.70 o
   4   2  17        4.56       -0.45      6.09 o
  -6   3  17       53.87       55.33      5.02 o
  -5   3  17       17.64       13.96      3.75 o
  -4   3  17        7.28        7.35      2.97 o
  -3   3  17       23.03       22.37      3.05 o
  -2   3  17       48.21       44.62      4.45 o
  -1   3  17        2.06        4.37      3.30 o
   0   3  17       10.58        9.57      3.48 o
   1   3  17      103.46      105.83      8.45 o
   2   3  17       10.13        8.40      5.60 o
   3   3  17       42.79       42.21      7.05 o
  -6   4  17       79.84       86.43      8.18 o
  -5   4  17       82.92       79.61      5.90 o
  -4   4  17        0.20        1.93      3.11 o
  -3   4  17       25.69       22.45      3.93 o
  -2   4  17        1.47       -0.78      3.44 o
  -1   4  17       28.09       25.10      3.92 o
   0   4  17       94.74       94.50      5.54 o
   1   4  17       44.28       42.90      7.69 o
   2   4  17       28.28       21.48      6.78 o
  -6   5  17       47.75       53.18      7.23 o
  -5   5  17       28.89       30.77      4.56 o
  -4   5  17      123.39      120.55      6.57 o
  -3   5  17        2.13        0.34      3.77 o
  -2   5  17        0.14        2.24      3.66 o
  -1   5  17       21.21       19.49      3.67 o
   0   5  17        7.35        4.76      5.26 o
   1   5  17       13.65        9.50      6.58 o
  -3   6  17        2.20        2.99      4.00 o
  -2   6  17        1.54        0.07      4.30 o
  -1   6  17       21.70       23.38      6.33 o
  -4   0  18       88.01       78.87      7.36 o
  -2   0  18        9.13        5.90      4.59 o
   0   0  18        6.53       13.96      5.65 o
   2   0  18      229.72      221.03     11.49 o
  -5   1  18        9.45        7.66      4.35 o
  -4   1  18        0.04        1.44      3.60 o
  -3   1  18        1.23        0.29      3.43 o
  -2   1  18      113.37      122.22      6.13 o
  -1   1  18       25.31       27.87      6.27 o
   0   1  18        2.60        0.79      4.51 o
   1   1  18        7.49        4.67      4.50 o
   2   1  18        4.27        1.52      4.68 o
   3   1  18        5.38        5.64      7.34 o
  -5   2  18        5.86        2.78      4.05 o
  -4   2  18        2.76        3.43      3.52 o
  -3   2  18       74.61       67.24      5.44 o
  -2   2  18        2.42        0.03      3.70 o
  -1   2  18       18.15       19.54      3.87 o
   0   2  18       22.52       27.62      7.09 o
   1   2  18       12.83       13.43      6.10 o
   2   2  18      133.03      145.17      9.94 o
   3   2  18       14.63       15.92      6.64 o
  -5   3  18       87.59       92.20      8.02 o
  -4   3  18        0.15        1.61      3.91 o
  -3   3  18        6.18        8.85      3.99 o
  -2   3  18        8.51        8.63      3.86 o
  -1   3  18        1.15        3.04      3.96 o
   0   3  18       33.65       23.70      6.11 o
   1   3  18        2.70        3.34      7.00 o
  -5   4  18        2.39        4.09      6.05 o
  -4   4  18       43.02       41.64      6.94 o
  -3   4  18        5.17        5.07      5.70 o
  -2   4  18        2.51        0.84      5.41 o
  -1   4  18       14.67        8.09      4.90 o
   0   4  18       31.76       32.14      5.90 o
  -3   5  18       23.41       21.21      6.60 o
  -2   5  18        2.87        1.25      5.59 o
  -1   5  18        0.44       -0.23      5.31 o
   0   5  18        0.01        0.30      5.70 o
  -1   6  18        2.37        1.49      6.35 o
  -3   0  19        2.34       -0.97      5.47 o
  -4   1  19       82.61      100.22      9.76 o
  -3   1  19       87.52       91.56      7.92 o
  -3   2  19       13.88       16.63      6.14 o
  -2   2  19        0.00        0.23      5.77 o
  -3   3  19       29.21       25.49      5.93 o
  -2   3  19        4.72        2.33      6.15 o
  -2   4  19        2.55       -0.89      6.36 o
  -1   4  19       54.41       48.43      6.41 o
 
